# Supplementary material for: Rare coding variants in CHRNB2 reduce the likelihood of smoking
Source: Nat Genet. 2023 Jun 12;55(7):1138–48. doi: 10.1038/s41588-023-01417-8 (PMC10335934; doi:10.1038/s41588-023-01417-8)
Supplement: Supplementary file 4 — Supplementary Tables 1–17. [file 41588_2023_1417_MOESM4_ESM.xlsx]

## Sheet: Index
Table	Title
1	Study cohorts, phenotypes and sample sizes.
2	Demographics and phenotype profile across the study cohorts
3	Gene burden definitions.
4	Significant ExWAS associations at FDR 1% cut off.
5	Associations of CHRNB2, ASXL1 and DNMT3A top gene burden masks with secondary smoking phenotypes and smoking related diseases.
6	Results from Leave-one-out-variant (LOVO) analysis of CHRNB2 pLOF and missense burden association with heavy smoker in the UKB
7	Associations of Arg460Gly with smoking and addiction phenotypes and smoking related lung diseases in Finngen cohort.
8	Associations of ASXL1 and DNMT3A with smoking phenotypes based on burden masks with and without CHIP mutations.
9	Associations of eight most recurrently mutated CHIP genes with smoking
10	Associations of VAF of CHIP mutations with smoking phenotypes
11	Burden associations of CHRNA5, CHRNA3, CHRNB4 and CYP family of genes at CYP2A6 locus.
12	SNP-h2 of six smoking phenotypes in our dataset and SNP-h2 of smoking phenotypes previously reported by Liu et al 2019.
13	Genetic correlations between the current and past (GSCAN) smoking GWASs.
14	Pairwise genetic correlations between the smoking phenotypes
15	LDSC statistics of EUR and Cross ancestry GWAS meta-analyses.
16	Genome-wide significant loci from cross-ancestry, EUR only and AMR only GWAS meta-analyses
17	Prevalence estimates of heavy smoker in CHRNB2 rare variant carriers and non-carriers across PGS quintiles

## Sheet: Supplementary Table 1
Supplementary Table 1. Study cohorts, phenotypes and sample sizes.
		ALL			EUR			AMR			AFR			EAS			SAS
Phenotype	Cohort	Cases	Controls	Total	Cases	Controls	Total	Cases	Controls	Total	Cases	Controls	Total	Cases	Controls	Total	Cases	Controls	Total
Ever smoker	UKB	203217	246830	450047	196463	230750	427213	294	294	588	2880	6049	8929	516	1658	2174	2600	7454	10054
	GHS	70354	59281	129635	68003	56858	124861	717	703	1420	1794	1484	3278	92	229	321	62	265	327
	MCPS	71518	68731	140249	142	87	229	71239	68538	139777	120	96	216	0	0	0	0	0	0
	SINAI	716	28812	29528	111	10559	10670	103	3859	3962	442	11508	11950	0	0	0	0	0	0
	Total	345805	403654	749459	264719	298254	562973	72353	73394	145747	5236	19137	24373	608	1887	2495	2662	7719	10381
Heavy smoker	UKB	95111	246830	341941	93139	230750	323889	0	0	0	739	6049	6788	150	1658	1808	842	7454	8296
	GHS	6505	59281	65786	6407	56858	63265	0	0	0	106	1484	1590	0	0	0	0	0	0
	MCPS	8878	68731	77609	0	0	0	8792	68538	77330	0	0	0	0	0	0	0	0	0
	Total	110494	374842	485336	99546	287608	387154	8792	68538	77330	845	7533	8378	150	1658	1808	842	7454	8296
Former smoker	UKB	109831	33722	143553	107326	32003	139329	112	38	150	997	776	1773	193	110	303	10001	681	10682
	GHS	47197	23157	70354	46039	21964	68003	440	277	717	932	862	1794	0	0	0	42	20	62
	MCPS	28127	43391	71518	55	87	142	28018	43221	71239	44	76	120	0	0	0	0	0	0
	Total	185155	100270	285425	153420	54054	207474	28570	43536	72106	1973	1714	3687	193	110	303	10043	701	10744
Nicotine dependence	UKB	34378	356080	390458	32828	337662	370490	35	478	513	658	7021	7679	75	1744	1819	701	8338	9039
	GHS	29146	90376	119522	27733	85856	113589	0	0	0	796	2109	2905	0	0	0	0	0	0
	SINAI	2293	27155	29448	399	10236	10635	340	3619	3959	1380	10535	11915	0	0	0	0	0	0
	Total	65817	473611	539428	60960	433754	494714	375	4097	4472	2834	19665	22499	75	1744	1819	701	8338	9039
Cig-per-day	UKB	105796	-	105796	103323	-	103323	113	-	113	977	-	977	186	-	186	998	-	998
	GHS	6874	-	6874	6759	-	6759	49	-	49	121	-	121	0	-	0	0	-	0
	Total	112670	-	112670	110082	-	110082	162	-	162	1098	-	1098	186	-	186	998	-	998
Age started smoking	UKB	143553	-	143553	139329	-	139329	150	-	150	1773	-	1773	303	-	303	1682	-	1682
	MCPS	71369	-	71369	0	-	0	71089	-	71089	121	-	121	0	-	0	0	-	0
	Total	214922	-	214922	139329	-	139329	71239	-	71239	1894	-	1894	303	-	303	1682	-	1682
The table displays sample sizes for the six smoking phenotypes stratified by Cohorts and Ancestry groups. Entries with '0' mean ExWAS not performed for that group as the sample size were too few for a ExWAS analysis. However, individuals from such groups will still count in 'ALL' category.
ALL - All individuals analysed together
EUR - European ancestries
AMR - Admixed American ancestries
AFR - African ancestries
EAS - East Asian ancestries
SAS - South Asian ancestries
UKB - UK Biobank
GHS - Geisinger Health System
MCPS - Mexico City Prospective Study
SINAI - Mt Sinai Health System

## Sheet: Supplementary Table 2
Supplementary Table 2. Demographics and phenotype profile across the study cohorts
	UKB	GHS	MCPS	SINAI
Total of individuals studied	450047	129635	140249	29528
Proportion of males (%)	0.543	0.612	0.673	0.589
Mean (SD) of age at recruitment (in yrs)	56.5 (8.1)	56.8 (17.6)	52.6 (13.3)	54.9 (17.8)
Proportion of ever smokers (%)	0.452	0.543	0.51	0.025
Proportion of heavy smokers among ever smokers (%)	0.468	0.092	0.124	NA
Proportion of former smokers among ever smokers (%)	0.538	0.671	0.393	NA
Mean (SD) of number of cigarrettes smoked per day (by smokers)	18.9 (10.4)	22.22 (12.1)	NA	NA
Average age when first started smoking	17.43 (4.31)	NA	20.1 (8.1)	NA
Cells markes NA suggest that the corresponding information is unavailable at the time of analysis in the respective cohorts.
The proportion of heavy smokers is smaller in GHS (compared to other cohorts) because we had information about number of cigarattes smoked per day only for a subset of participants through their spirometry questionnair responses.
The proportion of ever smokers are smaller in SINAI (compared to other cohorts) because the phentoype was based on ICD-10 code Z72 (tobacco use) and we did not have access to smoking history at the time of the analysis.

## Sheet: Supplementary Table 3
Supplementary Table 3. Gene burden definitions.
No	Burden mask name	AAF
1	pLOF_0.01	≤ 0.01
2	pLOF_0.001	≤ 0.001
3	pLOF_0.0001	≤ 0.0001
4	pLOF_0.00001	≤ 0.00001
5	pLOF_Singleton	Singletons
6	pLOF_miss_0.01	≤ 0.01
7	pLOF_miss_0.001	≤ 0.001
8	pLOF_miss_0.0001	≤ 0.0001
9	pLOF_miss_0.00001	≤ 0.00001
10	pLOF_miss_Singleton	Singletons
Table displays the definitions of the ten gene burden masks used to study burden associations--pLOF plus missense burden and pLOF only burden at five allele frequency cutoffs.
pLOF = predicted loss of function variants (frameshift, stop gain, stop lost, start lost, splice donor, splice acceptor)
miss = missense variants (5/5) i.e., missense variants predicted to be deleterious by five out of five methods used (See Methods)
AAF = alternate allele frequency

## Sheet: Supplementary Table 4
Supplementary Table 4. Significant ExWAS associations at FDR 1% cut off.
Gene	Burden/Variant	Chromosome	Phenotype	Ancestry	Cohort	OR/Beta	CI_lower	CI_upper	Pvalue	Cases_Ref	Cases_Het	Cases_Alt	Controls_Ref	Controls_Het	Controls_Alt
ASXL1	20:32434638:A:AG*	20	Ever smoker	ALL	UKB	1.97798	1.58648	2.46609	1.3508e-09	202942	245	0	246698	117	0
ASXL1	20:32434638:A:AG*	20	Ever smoker	ALL	GHS	1.73588	1.27946	2.35514	0.000395371	70195	148	0	59215	64	0
ASXL1	20:32434638:A:AG*	20	Ever smoker	ALL	MCPS	1.42793	0.862211	2.36483	0.166365	71455	58	0	68697	30	0
ASXL1	20:32434638:A:AG*	20	Ever smoker	ALL	SINAI	0.315366	0.0630002	1.57866	0.160216	715	0	0	28740	49	0
ASXL1	20:32434638:A:AG*	20	Ever smoker	ALL	Meta-analysis	1.7984	1.52093	2.1265	6.672e-12	345307	451	0	403350	260	0
ASXL1	20:32434638:A:AG*	20	Former smoker	ALL	UKB	0.345062	0.253118	0.470404	1.69472e-11	109692	124	0	33637	77	0
ASXL1	20:32434638:A:AG*	20	Former smoker	ALL	GHS	0.509365	0.336397	0.771271	0.00143796	47079	109	0	23116	39	0
ASXL1	20:32434638:A:AG*	20	Former smoker	ALL	MCPS	1.08838	0.624878	1.89567	0.764839	28089	34	0	43366	24	0
ASXL1	20:32434638:A:AG*	20	Former smoker	ALL	Meta-analysis	0.469447	0.374272	0.588824	6.128e-11	184860	267	0	100119	140	0
ASXL1	20:32434638:A:AG*	20	Nicotine dependence	ALL	UKB	2.6575	1.97319	3.57912	1.24196e-10	34300	68	0	355786	266	0
ASXL1	20:32434638:A:AG*	20	Nicotine dependence	ALL	GHS	2.24825	1.58145	3.19619	6.37878e-06	29078	59	0	90233	139	0
ASXL1	20:32434638:A:AG*	20	Nicotine dependence	ALL	SINAI	1.35717	0.463491	3.97398	0.577433	2286	5	0	27090	44	0
ASXL1	20:32434638:A:AG*	20	Nicotine dependence	ALL	Meta-analysis	2.41524	1.9339	3.01639	7.67e-15	65664	132	0	473109	449	0
ASXL1	pLOF.0001	20	Ever smoker	ALL	UKB	1.94965	1.62927	2.33303	3.11498e-13	202847	370	0	246653	177	0
ASXL1	pLOF.0001	20	Ever smoker	ALL	GHS	2.0696	1.54694	2.76884	9.69706e-07	70172	182	0	59217	64	0
ASXL1	pLOF.0001	20	Ever smoker	ALL	MCPS	1.01085	0.618227	1.65283	0.965674	71462	56	0	68692	39	0
ASXL1	pLOF.0001	20	Ever smoker	ALL	Meta-analysis	1.86787	1.61442	2.16111	4.752e-17	344481	608	0	374562	280	0
ASXL1	pLOF.0001	20	Heavy smoker	ALL	UKB	1.95046	1.57336	2.41795	1.0992e-09	94920	191	0	246653	177	0
ASXL1	pLOF.0001	20	Heavy smoker	ALL	GHS	2.4041	1.42036	4.06917	0.00108744	6481	24	0	59217	64	0
ASXL1	pLOF.0001	20	Heavy smoker	ALL	MCPS	1.72523	0.58339	5.10195	0.324219	8871	7	0	68692	39	0
ASXL1	pLOF.0001	20	Heavy smoker	ALL	Meta-analysis	1.99971	1.64443	2.43173	3.867e-12	110272	222	0	374562	280	0
ASXL1	pLOF.0001	20	Nicotine dependence	ALL	UKB	1.79397	1.37649	2.33808	1.53085e-05	34302	76	0	355676	404	0
ASXL1	pLOF.0001	20	Nicotine dependence	ALL	GHS	1.99847	1.45295	2.74881	2.07261e-05	29076	70	0	90219	157	0
ASXL1	pLOF.0001	20	Nicotine dependence	ALL	Meta-analysis	1.8748	1.52938	2.29823	1.481e-09	63378	146	0	445895	561	0
ASXL1	pLOF.001	20	Ever smoker	ALL	UKB	2.0227	1.75138	2.33606	9.15952e-22	202628	589	0	246561	269	0
ASXL1	pLOF.001	20	Ever smoker	ALL	GHS	1.92219	1.55779	2.37182	1.10607e-09	70022	332	0	59154	127	0
ASXL1	pLOF.001	20	Ever smoker	ALL	MCPS	1.18519	0.792426	1.77263	0.408112	71429	89	0	68676	55	0
ASXL1	pLOF.001	20	Ever smoker	ALL	Meta-analysis	1.90904	1.70357	2.13929	9.833e-29	344079	1010	0	374391	451	0
ASXL1	pLOF.001	20	Heavy smoker	ALL	UKB	1.99711	1.67981	2.37435	4.66974e-15	94815	296	0	246561	269	0
ASXL1	pLOF.001	20	Heavy smoker	ALL	GHS	2.29839	1.55811	3.3904	2.71807e-05	6461	44	0	59154	127	0
ASXL1	pLOF.001	20	Heavy smoker	ALL	MCPS	2.79275	1.35663	5.74913	0.00530484	8862	16	0	68676	55	0
ASXL1	pLOF.001	20	Heavy smoker	ALL	Meta-analysis	2.07342	1.77669	2.4197	2.127e-20	110138	356	0	374391	451	0
ASXL1	pLOF.001	20	Former smoker	ALL	UKB	0.530958	0.427795	0.658998	9.27808e-09	109496	335	0	33588	134	0
ASXL1	pLOF.001	20	Former smoker	ALL	GHS	0.649929	0.489916	0.862203	0.00280672	46942	255	0	23080	77	0
ASXL1	pLOF.001	20	Former smoker	ALL	MCPS	1.00023	0.635154	1.57514	0.999215	28076	51	0	43353	38	0
ASXL1	pLOF.001	20	Former smoker	ALL	Meta-analysis	0.613423	0.522453	0.720234	2.44e-09	184514	641	0	100021	249	0
ASXL1	pLOF.001	20	Nicotine dependence	ALL	UKB	2.20071	1.79728	2.6947	2.2723e-14	34238	140	0	355472	608	0
ASXL1	pLOF.001	20	Nicotine dependence	ALL	GHS	1.83787	1.4512	2.32756	4.42204e-07	29024	122	0	90074	302	0
ASXL1	pLOF.001	20	Nicotine dependence	ALL	Meta-analysis	2.03908	1.74864	2.37777	1.06e-19	63262	262	0	445546	910	0
ASXL1	pLOF.01	20	Ever smoker	ALL	UKB	2.01184	1.78297	2.2701	7.88485e-30	202384	833	0	246444	386	0
ASXL1	pLOF.01	20	Ever smoker	ALL	GHS	1.88706	1.59481	2.23287	1.39624e-13	69837	517	0	59079	202	0
ASXL1	pLOF.01	20	Ever smoker	ALL	MCPS	1.24508	0.907378	1.70848	0.174504	71373	145	0	68646	85	0
ASXL1	pLOF.01	20	Ever smoker	ALL	Meta-analysis	1.89099	1.72187	2.07671	1.666e-40	343594	1495	0	374169	673	0
ASXL1	pLOF.01	20	Heavy smoker	ALL	UKB	1.90221	1.64252	2.20297	9.02435e-18	94708	403	0	246444	386	0
ASXL1	pLOF.01	20	Heavy smoker	ALL	GHS	2.59208	1.90552	3.52602	1.30505e-09	6431	74	0	59079	202	0
ASXL1	pLOF.01	20	Heavy smoker	ALL	MCPS	2.83359	1.62106	4.95309	0.00025682	8850	28	0	68646	85	0
ASXL1	pLOF.01	20	Heavy smoker	ALL	Meta-analysis	2.05156	1.80333	2.33396	8.737e-28	109989	505	0	374169	673	0
ASXL1	pLOF.01	20	Former smoker	ALL	UKB	0.461844	0.3868	0.551447	1.35377e-17	109373	458	0	33511	211	0
ASXL1	pLOF.01	20	Former smoker	ALL	GHS	0.604291	0.481735	0.758026	1.3274e-05	46804	393	0	23033	124	0
ASXL1	pLOF.01	20	Former smoker	ALL	MCPS	1.01853	0.714755	1.45142	0.919063	28044	83	0	43329	62	0
ASXL1	pLOF.01	20	Former smoker	ALL	Meta-analysis	0.561131	0.492754	0.638998	2.881e-18	184221	934	0	99873	397	0
ASXL1	pLOF.01	20	Nicotine dependence	ALL	UKB	2.33843	1.9771	2.7658	3.42674e-23	34170	208	0	355207	873	0
ASXL1	pLOF.01	20	Nicotine dependence	ALL	GHS	1.98499	1.64035	2.40204	1.83641e-12	28952	194	0	89907	469	0
ASXL1	pLOF.01	20	Nicotine dependence	ALL	Meta-analysis	2.17711	1.91933	2.46952	1.036e-33	63122	402	0	445114	1342	0
ASXL1	pLOF.1	20	Ever smoker	ALL	UKB	2.01184	1.78297	2.2701	7.88485e-30	202384	833	0	246444	386	0
ASXL1	pLOF.1	20	Ever smoker	ALL	GHS	1.88706	1.59481	2.23287	1.39624e-13	69837	517	0	59079	202	0
ASXL1	pLOF.1	20	Ever smoker	ALL	MCPS	1.24508	0.907378	1.70848	0.174504	71373	145	0	68646	85	0
ASXL1	pLOF.1	20	Ever smoker	ALL	SINAI	0.514853	0.132758	1.99666	0.337043	713	1	0	28702	83	0
ASXL1	pLOF.1	20	Ever smoker	ALL	Meta-analysis	1.8793	1.71157	2.06347	6.16e-40	344307	1496	0	402871	756	0
ASXL1	pLOF.1	20	Heavy smoker	ALL	UKB	1.90221	1.64252	2.20297	9.02435e-18	94708	403	0	246444	386	0
ASXL1	pLOF.1	20	Heavy smoker	ALL	GHS	2.59208	1.90552	3.52602	1.30505e-09	6431	74	0	59079	202	0
ASXL1	pLOF.1	20	Heavy smoker	ALL	MCPS	2.83359	1.62106	4.95309	0.00025682	8850	28	0	68646	85	0
ASXL1	pLOF.1	20	Heavy smoker	ALL	Meta-analysis	2.05156	1.80333	2.33396	8.737e-28	109989	505	0	374169	673	0
ASXL1	pLOF.1	20	Former smoker	ALL	UKB	0.461844	0.3868	0.551447	1.35377e-17	109373	458	0	33511	211	0
ASXL1	pLOF.1	20	Former smoker	ALL	GHS	0.604291	0.481735	0.758026	1.3274e-05	46804	393	0	23033	124	0
ASXL1	pLOF.1	20	Former smoker	ALL	MCPS	1.01853	0.714755	1.45142	0.919063	28044	83	0	43329	62	0
ASXL1	pLOF.1	20	Former smoker	ALL	Meta-analysis	0.561131	0.492754	0.638998	2.881e-18	184221	934	0	99873	397	0
ASXL1	pLOF.1	20	Nicotine dependence	ALL	UKB	2.33843	1.9771	2.7658	3.42674e-23	34170	208	0	355207	873	0
ASXL1	pLOF.1	20	Nicotine dependence	ALL	GHS	1.98499	1.64035	2.40204	1.83641e-12	28952	194	0	89907	469	0
ASXL1	pLOF.1	20	Nicotine dependence	ALL	SINAI	1.3738	0.583559	3.23416	0.467229	2285	8	0	27052	76	0
ASXL1	pLOF.1	20	Nicotine dependence	ALL	Meta-analysis	2.15588	1.90322	2.44209	1.372e-33	65407	410	0	472166	1418	0
ASXL1	pLOF.singleton	20	Ever smoker	ALL	UKB	1.98135	1.46094	2.68714	1.09066e-05	203087	130	0	246769	61	0
ASXL1	pLOF.singleton	20	Ever smoker	ALL	GHS	2.41816	1.64202	3.56115	7.78254e-06	70245	109	0	59248	33	0
ASXL1	pLOF.singleton	20	Ever smoker	ALL	MCPS	0.92514	0.508714	1.68245	0.798724	71482	36	0	68704	27	0
ASXL1	pLOF.singleton	20	Ever smoker	ALL	Meta-analysis	1.90465	1.52507	2.37871	1.338e-08	344814	275	0	374721	121	0
ASXL1	pLOF_miss.0001	20	Ever smoker	ALL	UKB	1.47369	1.29617	1.67551	3.19323e-09	202626	591	0	246402	428	0
ASXL1	pLOF_miss.0001	20	Ever smoker	ALL	GHS	1.48302	1.17164	1.87715	0.00104813	70124	230	0	59167	114	0
ASXL1	pLOF_miss.0001	20	Ever smoker	ALL	MCPS	1.27156	0.881649	1.8339	0.198512	71424	94	0	68664	67	0
ASXL1	pLOF_miss.0001	20	Ever smoker	ALL	Meta-analysis	1.45688	1.308	1.62271	7.569e-12	344174	915	0	374233	609	0
DNMT3A	pLOF_miss.001	2	Ever smoker	ALL	UKB	1.17754	1.11175	1.24722	2.5204e-08	200639	2578	0	244373	2457	0
ASXL1	pLOF_miss.001	20	Ever smoker	ALL	UKB	1.22951	1.13456	1.33242	4.69711e-07	201876	1340	1	245601	1229	0
DNMT3A	pLOF_miss.001	2	Ever smoker	ALL	GHS	1.20818	1.08937	1.33995	0.000342846	69386	968	0	58570	711	0
ASXL1	pLOF_miss.001	20	Ever smoker	ALL	GHS	1.24174	1.08474	1.42146	0.00169287	69749	605	0	58893	388	0
DNMT3A	pLOF_miss.001	2	Ever smoker	ALL	MCPS	1.246	1.0648	1.45804	0.00608865	71085	433	0	68316	415	0
ASXL1	pLOF_miss.001	20	Ever smoker	ALL	MCPS	1.07683	0.898798	1.29013	0.422091	71186	331	1	68442	289	0
DNMT3A	pLOF_miss.001	2	Ever smoker	ALL	Meta-analysis	1.19029	1.13471	1.2486	9.972e-13	341110	3979	0	371259	3583	0
ASXL1	pLOF_miss.001	20	Ever smoker	ALL	Meta-analysis	1.21167	1.136	1.29238	5.531e-09	342811	2276	2	372936	1906	0
DNMT3A	pLOF_miss.001	2	Nicotine dependence	ALL	UKB	1.28973	1.16633	1.4262	7.11081e-07	33909	469	0	352127	3953	0
DNMT3A	pLOF_miss.001	2	Nicotine dependence	ALL	GHS	1.27313	1.11397	1.45503	0.000394244	28817	329	0	89168	1208	0
DNMT3A	pLOF_miss.001	2	Nicotine dependence	ALL	Meta-analysis	1.28364	1.18452	1.39105	1.11e-09	62726	798	0	441295	5161	0
DNMT3A	pLOF_miss.01	2	Ever smoker	ALL	UKB	1.18365	1.11943	1.25155	3.13421e-09	200472	2745	0	244222	2608	0
ASXL1	pLOF_miss.01	20	Ever smoker	ALL	UKB	1.2086	1.13441	1.28765	4.5833e-09	201070	2146	1	244824	2006	0
DNMT3A	pLOF_miss.01	2	Ever smoker	ALL	GHS	1.20817	1.096	1.33183	0.000142527	69252	1102	0	58481	800	0
ASXL1	pLOF_miss.01	20	Ever smoker	ALL	GHS	1.23284	1.10913	1.37035	0.000104612	69363	991	0	58645	636	0
DNMT3A	pLOF_miss.01	2	Ever smoker	ALL	MCPS	1.22612	1.05199	1.42907	0.00909368	71065	453	0	68290	441	0
ASXL1	pLOF_miss.01	20	Ever smoker	ALL	MCPS	1.04218	0.896677	1.21129	0.590245	71037	480	1	68310	421	0
DNMT3A	pLOF_miss.01	2	Ever smoker	ALL	Meta-analysis	1.19292	1.13899	1.24939	6.863e-14	340789	4300	0	370993	3849	0
ASXL1	pLOF_miss.01	20	Ever smoker	ALL	Meta-analysis	1.19363	1.13411	1.25628	1.145e-11	341470	3617	2	371779	3063	0
CHRNB2	pLOF_miss.01	1	Heavy smoker	ALL	UKB	0.640917	0.543272	0.756113	1.32789e-07	94936	175	0	246136	694	0
CHRNB2	pLOF_miss.01	1	Heavy smoker	ALL	GHS	0.607674	0.3856	0.957642	0.0318356	6487	18	0	59014	267	0
CHRNB2	pLOF_miss.01	1	Heavy smoker	ALL	MCPS	0.852157	0.52619	1.38006	0.515434	8853	25	0	68516	215	0
CHRNB2	pLOF_miss.01	1	Heavy smoker	ALL	Meta-analysis	0.65462	0.564688	0.758875	1.953e-08	110276	218	0	373666	1176	0
ASXL1	pLOF_miss.01	20	Former smoker	ALL	UKB	0.678749	0.603611	0.763239	9.56318e-11	108695	1136	0	33273	449	0
ASXL1	pLOF_miss.01	20	Former smoker	ALL	GHS	0.842563	0.720842	0.984838	0.0314068	46479	718	0	22884	273	0
ASXL1	pLOF_miss.01	20	Former smoker	ALL	MCPS	0.983412	0.809482	1.19471	0.866233	27908	219	0	43129	261	1
ASXL1	pLOF_miss.01	20	Former smoker	ALL	Meta-analysis	0.775459	0.712643	0.843812	3.643e-09	183082	2073	0	99286	983	1
DNMT3A	pLOF_miss.01	2	Nicotine dependence	ALL	UKB	1.2981	1.17765	1.43088	1.51389e-07	33876	502	0	351879	4201	0
ASXL1	pLOF_miss.01	20	Nicotine dependence	ALL	UKB	1.3386	1.20355	1.48879	7.66605e-08	33951	427	0	352865	3214	1
DNMT3A	pLOF_miss.01	2	Nicotine dependence	ALL	GHS	1.24521	1.09868	1.41128	0.000596529	28773	373	0	88998	1378	0
ASXL1	pLOF_miss.01	20	Nicotine dependence	ALL	GHS	1.21627	1.07058	1.38179	0.00263301	28777	369	0	89250	1126	0
DNMT3A	pLOF_miss.01	2	Nicotine dependence	ALL	Meta-analysis	1.27788	1.18337	1.37993	4.039e-10	62649	875	0	440877	5579	0
ASXL1	pLOF_miss.01	20	Nicotine dependence	ALL	Meta-analysis	1.28698	1.18598	1.39659	1.409e-09	62728	796	0	442115	4340	1
DNMT3A	pLOF_miss.1	2	Ever smoker	ALL	UKB	1.18365	1.11943	1.25155	3.13421e-09	200472	2745	0	244222	2608	0
ASXL1	pLOF_miss.1	20	Ever smoker	ALL	UKB	1.2086	1.13441	1.28765	4.5833e-09	201070	2146	1	244824	2006	0
DNMT3A	pLOF_miss.1	2	Ever smoker	ALL	GHS	1.20817	1.096	1.33183	0.000142527	69252	1102	0	58481	800	0
ASXL1	pLOF_miss.1	20	Ever smoker	ALL	GHS	1.23284	1.10913	1.37035	0.000104612	69363	991	0	58645	636	0
DNMT3A	pLOF_miss.1	2	Ever smoker	ALL	MCPS	1.22612	1.05199	1.42907	0.00909368	71065	453	0	68290	441	0
ASXL1	pLOF_miss.1	20	Ever smoker	ALL	MCPS	1.02163	0.900211	1.15942	0.740312	70865	652	1	68115	616	0
DNMT3A	pLOF_miss.1	2	Ever smoker	ALL	SINAI	1.4176	0.695765	2.8883	0.336549	703	11	0	28444	341	0
ASXL1	pLOF_miss.1	20	Ever smoker	ALL	SINAI	0.961397	0.469927	1.96687	0.91416	706	8	0	28456	328	1
DNMT3A	pLOF_miss.1	2	Ever smoker	ALL	Meta-analysis	1.19375	1.14001	1.25002	4.811e-14	341492	4311	0	399437	4190	0
ASXL1	pLOF_miss.1	20	Ever smoker	ALL	Meta-analysis	1.1814	1.12403	1.2417	5.402e-11	342004	3797	2	400040	3586	1
CHRNB2	pLOF_miss.1	1	Heavy smoker	ALL	UKB	0.640917	0.543272	0.756113	1.32789e-07	94936	175	0	246136	694	0
CHRNB2	pLOF_miss.1	1	Heavy smoker	ALL	GHS	0.607674	0.3856	0.957642	0.0318356	6487	18	0	59014	267	0
CHRNB2	pLOF_miss.1	1	Heavy smoker	ALL	MCPS	0.852157	0.52619	1.38006	0.515434	8853	25	0	68516	215	0
CHRNB2	pLOF_miss.1	1	Heavy smoker	ALL	Meta-analysis	0.65462	0.564688	0.758875	1.953e-08	110276	218	0	373666	1176	0
ASXL1	pLOF_miss.1	20	Former smoker	ALL	UKB	0.678749	0.603611	0.763239	9.56318e-11	108695	1136	0	33273	449	0
ASXL1	pLOF_miss.1	20	Former smoker	ALL	GHS	0.842563	0.720842	0.984838	0.0314068	46479	718	0	22884	273	0
ASXL1	pLOF_miss.1	20	Former smoker	ALL	MCPS	1.02798	0.869114	1.2159	0.747288	27832	295	0	43033	357	1
ASXL1	pLOF_miss.1	20	Former smoker	ALL	Meta-analysis	0.79509	0.732548	0.862972	4.036e-08	183006	2149	0	99190	1079	1
DNMT3A	pLOF_miss.1	2	Nicotine dependence	ALL	UKB	1.2981	1.17765	1.43088	1.51389e-07	33876	502	0	351879	4201	0
ASXL1	pLOF_miss.1	20	Nicotine dependence	ALL	UKB	1.3386	1.20355	1.48879	7.66605e-08	33951	427	0	352865	3214	1
DNMT3A	pLOF_miss.1	2	Nicotine dependence	ALL	GHS	1.24521	1.09868	1.41128	0.000596529	28773	373	0	88998	1378	0
ASXL1	pLOF_miss.1	20	Nicotine dependence	ALL	GHS	1.21627	1.07058	1.38179	0.00263301	28777	369	0	89250	1126	0
DNMT3A	pLOF_miss.1	2	Nicotine dependence	ALL	SINAI	1.3	0.833515	2.02757	0.247294	2265	28	0	26806	322	0
ASXL1	pLOF_miss.1	20	Nicotine dependence	ALL	SINAI	1.32029	0.867222	2.01005	0.195097	2261	32	0	26817	310	1
DNMT3A	pLOF_miss.1	2	Nicotine dependence	ALL	Meta-analysis	1.27852	1.18536	1.37899	2.041e-10	64914	903	0	467683	5901	0
ASXL1	pLOF_miss.1	20	Nicotine dependence	ALL	Meta-analysis	1.28827	1.18903	1.39579	6.001e-10	64989	828	0	468932	4650	2
The table displays the 35 associations (32 burden and 3 variant associations) that were study-wide and exome-wide significant applying an FDR 1% threshold (P=4.5e-8) after merging the associations results across all six phenotypes. The results based on individual cohorts and meta-analysis were reported.
The value "ALL" in the Ancestry column means all individuals of all the ancestries are analyzed together.
Cases_Ref, Cases_Het and Cases_Alt corresponds to number of cases homozygous for reference allele, heterozygous and homozygous for alternative allele respectively.
Controls_Ref, Controls_Het and Controls_Alt corresponds to number of cases homozygous for reference allele, heterozygous and homozygous for alternative allele respectively.
*frame-shift variant (p.Gly646fs; rs750318549)

## Sheet: Supplementary Table 5
Supplementary Table 5. Associations of CHRNB2, ASXL1 and DNMT3A top gene burden masks with secondary smoking phenotypes and smoking related diseases.
gene	Burden	Chr	Phenotype	bt_qt	Effect	LCI_Effect	UCI_Effect	Pval	Cases_Ref	Cases_Het	Cases_Alt	Controls_Ref	Controls_Het	Controls_Alt
ASXL1	pLOF_0.001	20	Current smoker on most or all days	Bt	2.9	2.4	3.4	1.339e-34	33309	214	0	395981	994	0
ASXL1	pLOF_0.001	20	Former smoker on most or all days	Bt	1.7	1.5	1.9	4.708e-15	108555	461	0	287544	529	0
ASXL1	pLOF_0.001	20	Former occasional smoker	Bt	1.1	0.89	1.3	0.5506	59099	157	0	337000	833	0
ASXL1	pLOF_0.001	20	Former smoker - once or twice	Bt	0.75	0.62	0.91	0.003699	66432	112	0	329667	878	0
ASXL1	pLOF_0.001	20	One household member smokes	Bt	1.1	0.87	1.4	0.4345	36551	85	0	360373	914	0
ASXL1	pLOF_0.001	20	>1 household member smokes	Bt	1.9	1.1	3.4	0.02956	4685	14	0	392239	985	0
ASXL1	pLOF_0.001	20	Pack years - adult smoking UKB	Qt	0.31	0.24	0.39	6.269e-16	133529	627	0	NA	NA	NA
ASXL1	pLOF_0.001	20	Light smokers: <=100 smokes/lifetime	Bt	1.5	1.2	1.9	0.001592	55300	156	0	64028	100	0
ASXL1	pLOF_0.001	20	Age started smoking (former smokers)	Qt	-0.094	-0.18	-0.0062	0.03596	108007	458	0	NA	NA	NA
ASXL1	pLOF_0.001	20	Former smokers-manufactured cigarettes	Bt	0.82	0.62	1.1	0.167	96536	388	0	11880	72	0
ASXL1	pLOF_0.001	20	Former smokers-hand rolled cigarettes	Bt	1.4	1	2.1	0.05102	7394	41	0	101022	419	0
ASXL1	pLOF_0.001	20	Former smokers-cigars/pipes	Bt	0.95	0.66	1.4	0.7706	5007	32	0	103409	428	0
ASXL1	pLOF_0.001	20	Former smokers-n cig/day	Qt	0.065	-0.023	0.15	0.1478	102896	427	0	NA	NA	NA
ASXL1	pLOF_0.001	20	Age stopped smoking	Qt	0.36	0.28	0.45	3.35e-16	107989	458	0	NA	NA	NA
ASXL1	pLOF_0.001	20	Stopped smoking for 6 months	Bt	1.2	0.96	1.4	0.1358	47038	204	0	59962	254	0
ASXL1	pLOF_0.001	20	N unsuccessful smoking quit attempts	Qt	0.12	0.031	0.21	0.008025	99179	419	0	NA	NA	NA
ASXL1	pLOF_0.001	20	Likelihood of resuming smoking: probably yes	Bt	0.86	0.34	2.1	0.7424	1428	4	0	104705	441	0
ASXL1	pLOF_0.001	20	Likelihood of resuming smoking:probably no	Bt	1.5	1.1	2	0.01906	10998	50	0	95135	395	0
ASXL1	pLOF_0.001	20	Likelihood of resuming smoking:definitely no	Bt	0.66	0.49	0.9	0.008284	94400	391	0	11733	54	0
ASXL1	pLOF_0.001	20	FVC	Qt	-0.0677085	-0.10769	-0.0277273	0.000902714	415655	1095	0	NA	NA	NA
ASXL1	pLOF_0.001	20	Age started smoking	Qt	-0.18	-0.31	-0.045	0.008444	32930	212	0	NA	NA	NA
ASXL1	pLOF_0.001	20	Current smoker-manufactured cigarettes	Bt	0.75	0.56	1	0.06086	23091	124	0	10173	90	0
ASXL1	pLOF_0.001	20	Current smoker-hand rolled cigarettes	Bt	1.4	1	1.9	0.03146	7910	64	0	25354	150	0
ASXL1	pLOF_0.001	20	Current smoker-cigars/pipes	Bt	1	0.65	1.6	0.9385	2363	27	0	30900	187	0
ASXL1	pLOF_0.001	20	Current smokers-cig/day	Qt	0.1	-0.037	0.24	0.1514	30625	187	0	NA	NA	NA
ASXL1	pLOF_0.001	20	First cig after waking in <5 mins	Bt	1.2	0.78	1.8	0.4058	4392	30	0	26321	157	0
ASXL1	pLOF_0.001	20	First cig after waking in 5-15 mins	Bt	1.1	0.84	1.5	0.4185	11530	77	0	19184	110	0
ASXL1	pLOF_0.001	20	First cig after waking in 30-60 mins	Bt	0.98	0.71	1.3	0.8973	8561	55	0	22153	132	0
ASXL1	pLOF_0.001	20	First cig after waking in 1-2 hrs	Bt	0.94	0.57	1.6	0.8161	3061	17	0	27652	170	0
ASXL1	pLOF_0.001	20	First cig after waking in >2 hrs	Bt	0.52	0.28	0.95	0.03296	3594	9	0	27120	178	0
ASXL1	pLOF_0.001	20	Not smoking for 1 day: very easy	Bt	0.61	0.32	1.1	0.1251	1988	6	0	28821	182	0
ASXL1	pLOF_0.001	20	Not smoking for 1 day:fairly easy	Bt	0.84	0.58	1.2	0.3413	6687	34	0	24122	154	0
ASXL1	pLOF_0.001	20	Not smoking for 1 day:fairly difficult	Bt	1.3	0.93	1.7	0.1402	11057	78	0	19752	110	0
ASXL1	pLOF_0.001	20	Not smoking for 1 day:very difficult	Bt	0.99	0.74	1.3	0.9677	11475	72	0	19334	116	0
ASXL1	pLOF_0.001	20	Unable to stop or stopped smoking < 6 months	Bt	1	0.77	1.3	0.9344	15479	99	0	17648	114	0
ASXL1	pLOF_0.001	20	Able to stop smoking for at least 6 months	Bt	1.1	0.85	1.5	0.4211	12422	82	0	20705	131	0
ASXL1	pLOF_0.001	20	Wants to stop smoking:Definitely	Bt	1.2	0.91	1.7	0.1741	10961	70	0	21839	144	0
ASXL1	pLOF_0.001	20	Wants to stop smoking:Probably	Bt	1	0.77	1.3	0.921	12562	79	0	20238	135	0
ASXL1	pLOF_0.001	20	Current smoking compared to 10 yrs back:more	Bt	0.96	0.64	1.4	0.8387	5522	29	0	27703	185	0
ASXL1	pLOF_0.001	20	Current smoking compared to 10 yrs back:same	Bt	1.1	0.82	1.4	0.5553	13482	92	0	19743	122	0
ASXL1	pLOF_0.001	20	Current smoking compared to 10 yrs back:less	Bt	0.92	0.7	1.2	0.5579	14670	98	0	18555	116	0
ASXL1	pLOF_0.001	20	Former cig smoker-most/all days	Bt	1.8	0.75	4.5	0.1843	1585	22	0	774	5	0
ASXL1	pLOF_0.001	20	Why stopped smoking:illness	Bt	1.3	0.96	1.7	0.092	13263	73	0	73592	305	0
ASXL1	pLOF_0.001	20	Why stopped smoking:doctor's advice	Bt	1.7	1.2	2.3	0.0005978	7992	60	0	78863	318	0
ASXL1	pLOF_0.001	20	Why stopped smoking:health precautions	Bt	0.75	0.59	0.94	0.01205	68829	265	0	18026	113	0
ASXL1	pLOF_0.001	20	Why stopped smoking:financial reasons	Bt	0.96	0.77	1.2	0.7218	27186	114	0	59669	264	0
ASXL1	pLOF_0.001	20	Why reduced smoking: illness	Bt	0.76	0.43	1.3	0.3346	1957	15	0	8113	64	0
ASXL1	pLOF_0.001	20	Why reduced smoking:doctor's advice	Bt	0.74	0.43	1.3	0.2754	2011	16	0	8059	63	0
ASXL1	pLOF_0.001	20	Why reduced smoking:health precaution	Bt	0.59	0.37	0.94	0.02735	6769	41	0	3301	38	0
ASXL1	pLOF_0.001	20	Why reduced smoking:financial reasons	Bt	1.8	1.1	2.8	0.01035	3822	40	0	6248	39	0
ASXL1	pLOF_0.001	20	Current cigar/pipe smokers-cig/day	Qt	0.25	-0.11	0.61	0.1737	1529	22	0	NA	NA	NA
ASXL1	pLOF_0.001	20	Age stopped cigarettes (incl. current cigar/pipe smokers)	Qt	0.0083	-0.36	0.38	0.965	1508	22	0	NA	NA	NA
ASXL1	pLOF_0.001	20	Family h/o lung cancer	Bt	1.05158	0.884835	1.24975	0.568026	50914	162	0	337699	854	0
ASXL1	pLOF_0.001	20	FEV1_FVC	Bt	0.0773	0.022617	0.131983	0.005686	368602	1139	0	0	0	0
ASXL1	pLOF_0.001	20	FEV1	Bt	-0.1299	-0.168315	-0.0914847	3.079e-11	441264	1326	0	0	0	0
ASXL1	pLOF_0.001	20	Nicotine dependence	Bt	2.17711	1.91933	2.46952	1.036e-33	63122	402	0	445114	1342	0
ASXL1	pLOF_0.001	20	Emphysema	Bt	1.5302	1.21949	1.92007	0.0002392	9604	104	0	571196	1869	0
ASXL1	pLOF_0.001	20	COPD	Bt	1.74386	1.51761	2.00383	4.477e-15	33853	342	0	315281	983	0
ASXL1	pLOF_0.001	20	Chronic bronchitis	Bt	1.52653	0.776627	3.00055	0.2199	1403	12	0	315281	983	0
ASXL1	pLOF_0.001	20	Age started smoking	Qt	-0.1059	-0.171951	-0.0398492	0.001679	214107	815	0	0	0	0
ASXL1	pLOF_0.001	20	Coronary artery disease	Bt	1.21762	1.09598	1.35276	0.0002442	89138	655	0	532380	1436	0
ASXL1	pLOF_0.001	20	Ever smoker	Bt	1.89099	1.72187	2.07671	1.666e-40	343594	1495	0	374169	673	0
ASXL1	pLOF_0.001	20	Former smoker	Bt	0.561131	0.492754	0.638998	2.881e-18	184221	934	0	99873	397	0
ASXL1	pLOF_0.001	20	Heavy smoker	Bt	2.05156	1.80333	2.33396	8.737e-28	109989	505	0	374169	673	0
ASXL1	pLOF_0.001	20	Lung cancer	Bt	2.34292	1.73284	3.1678	3.179e-08	5091	62	0	489052	1079	0
ASXL1	pLOF_0.001	20	Myocardial Infarction	Bt	1.2812	1.11783	1.46846	0.0003697	44284	342	0	378580	1062	0
ASXL1	pLOF_0.001	20	Cig-per-day	Bt	0.0485	-0.0316625	0.128663	0.2359	112163	507	0	0	0	0
ASXL1	pLOF_0.001	20	Peripheral arterial disease	Bt	1.51801	1.26581	1.82046	6.646e-06	19119	197	0	325260	864	0
ASXL1	pLOF_0.001	20	Smoking pack years	Bt	0.2915	0.225645	0.357355	4.292e-18	172452	759	0	0	0	0
CHRNB2	pLOF_miss_0.001	1	Current smoker on most or all days	Bt	0.93	0.74	1.2	0.505	33447	76	0	395981	994	0
CHRNB2	pLOF_miss_0.001	1	Former smoker on most or all days	Bt	0.67	0.57	0.78	1.959e-07	108812	204	0	287284	789	0
CHRNB2	pLOF_miss_0.001	1	Former occasional smoker	Bt	1	0.85	1.2	0.8523	59107	149	0	336989	844	0
CHRNB2	pLOF_miss_0.001	1	Former smoker - once or twice	Bt	1.4	1.2	1.6	7.076e-05	66328	216	0	329768	777	0
CHRNB2	pLOF_miss_0.001	1	One household member smokes	Bt	1	0.84	1.3	0.7024	36541	95	0	360384	903	0
CHRNB2	pLOF_miss_0.001	1	>1 household member smokes	Bt	0.77	0.44	1.4	0.3764	4690	9	0	392235	989	0
CHRNB2	pLOF_miss_0.001	1	Pack years - adult smoking UKB	Bt	-0.031	-0.15	0.086	0.6039	133893	263	0	NA	NA	NA
CHRNB2	pLOF_miss_0.001	1	Light smokers: <=100 smokes/lifetime	Bt	0.92	0.74	1.1	0.4437	55304	152	0	63936	192	0
CHRNB2	pLOF_miss_0.001	1	Age started smoking (former smokers)	Bt	0.033	-0.099	0.16	0.628	108261	204	0	NA	NA	NA
CHRNB2	pLOF_miss_0.001	1	Former smokers-manufactured cigarettes	Bt	0.97	0.61	1.5	0.9091	96742	182	0	11930	22	0
CHRNB2	pLOF_miss_0.001	1	Former smokers-hand rolled cigarettes	Bt	1	0.59	1.8	0.9225	7421	14	0	101251	190	0
CHRNB2	pLOF_miss_0.001	1	Former smokers-cigars/pipes	Bt	0.87	0.44	1.7	0.6775	5031	8	0	103641	196	0
CHRNB2	pLOF_miss_0.001	1	Former smokers-n cig/day	Bt	-0.015	-0.15	0.12	0.817	103129	194	0	NA	NA	NA
CHRNB2	pLOF_miss_0.001	1	Age stopped smoking	Bt	0.041	-0.09	0.17	0.5418	108243	204	0	NA	NA	NA
CHRNB2	pLOF_miss_0.001	1	Stopped smoking for 6 months	Bt	1.5	1.1	1.9	0.006746	47134	108	0	60122	94	0
CHRNB2	pLOF_miss_0.001	1	N unsuccessful smoking quit attempts	Bt	0.11	-0.023	0.24	0.1052	99411	187	0	NA	NA	NA
CHRNB2	pLOF_miss_0.001	1	Likelihood of resuming smoking: probably yes	Bt	1.7	0.51	6	0.3745	1428	4	0	104951	195	0
CHRNB2	pLOF_miss_0.001	1	Likelihood of resuming smoking:probably no	Bt	1	0.64	1.6	0.9543	11026	22	0	95353	177	0
CHRNB2	pLOF_miss_0.001	1	Likelihood of resuming smoking:definitely no	Bt	0.9	0.57	1.4	0.6326	94617	174	0	11762	25	0
CHRNB2	pLOF_miss_0.001	1	FVC	Bt	0.0508978	0.00981148	0.0919841	0.0151821	415708	1042	0	NA	NA	NA
CHRNB2	pLOF_miss_0.001	1	Age started smoking	Bt	0.15	-0.071	0.37	0.1835	33069	73	0	NA	NA	NA
CHRNB2	pLOF_miss_0.001	1	Current smoker-manufactured cigarettes	Bt	0.99	0.58	1.7	0.9668	23161	54	0	10241	22	0
CHRNB2	pLOF_miss_0.001	1	Current smoker-hand rolled cigarettes	Bt	0.99	0.56	1.7	0.9608	7957	17	0	25445	59	0
CHRNB2	pLOF_miss_0.001	1	Current smoker-cigars/pipes	Bt	1.5	0.52	4.1	0.4678	2384	6	0	31017	70	0
CHRNB2	pLOF_miss_0.001	1	Current smokers-cig/day	Bt	-0.23	-0.45	-0.0048	0.04523	30741	71	0	NA	NA	NA
CHRNB2	pLOF_miss_0.001	1	First cig after waking in <5 mins	Bt	0.94	0.46	1.9	0.8564	4413	9	0	26416	62	0
CHRNB2	pLOF_miss_0.001	1	First cig after waking in 5-15 mins	Bt	0.71	0.44	1.2	0.1645	11586	21	0	19244	50	0
CHRNB2	pLOF_miss_0.001	1	First cig after waking in 30-60 mins	Bt	1.7	1	2.7	0.039	8588	28	0	22242	43	0
CHRNB2	pLOF_miss_0.001	1	First cig after waking in 1-2 hrs	Bt	1.1	0.47	2.4	0.9048	3071	7	0	27758	64	0
CHRNB2	pLOF_miss_0.001	1	First cig after waking in >2 hrs	Bt	0.66	0.32	1.4	0.2645	3597	6	0	27233	65	0
CHRNB2	pLOF_miss_0.001	1	Not smoking for 1 day: very easy	Bt	1.1	0.41	2.9	0.8759	1989	5	0	28937	66	0
CHRNB2	pLOF_miss_0.001	1	Not smoking for 1 day:fairly easy	Bt	2	1.2	3.4	0.007628	6696	25	0	24230	46	0
CHRNB2	pLOF_miss_0.001	1	Not smoking for 1 day:fairly difficult	Bt	0.9	0.56	1.5	0.6845	11111	24	0	19815	47	0
CHRNB2	pLOF_miss_0.001	1	Not smoking for 1 day:very difficult	Bt	0.57	0.34	0.95	0.03242	11529	18	0	19397	53	0
CHRNB2	pLOF_miss_0.001	1	Unable to stop or stopped smoking < 6 months	Bt	0.86	0.55	1.4	0.5096	15546	32	0	17718	44	0
CHRNB2	pLOF_miss_0.001	1	Able to stop smoking for at least 6 months	Bt	0.93	0.58	1.5	0.7478	12476	28	0	20788	48	0
CHRNB2	pLOF_miss_0.001	1	Wants to stop smoking:Definitely	Bt	1.1	0.68	1.8	0.6536	11005	26	0	21935	48	0
CHRNB2	pLOF_miss_0.001	1	Wants to stop smoking:Probably	Bt	1.3	0.79	2	0.3303	12608	33	0	20332	41	0
CHRNB2	pLOF_miss_0.001	1	Current smoking compared to 10 yrs back:more	Bt	1.6	0.84	3.1	0.1489	5535	16	0	27828	60	0
CHRNB2	pLOF_miss_0.001	1	Current smoking compared to 10 yrs back:same	Bt	0.63	0.4	1	0.05715	13552	22	0	19811	54	0
CHRNB2	pLOF_miss_0.001	1	Current smoking compared to 10 yrs back:less	Bt	1.4	0.87	2.2	0.1746	14728	40	0	18635	36	0
CHRNB2	pLOF_miss_0.001	1	Former cig smoker-most/all days	Bt	1	0.15	6.6	0.9988	1603	4	0	777	2	0
CHRNB2	pLOF_miss_0.001	1	Why stopped smoking:illness	Bt	0.91	0.59	1.4	0.6562	13314	22	0	73751	146	0
CHRNB2	pLOF_miss_0.001	1	Why stopped smoking:doctor's advice	Bt	0.89	0.52	1.5	0.6835	8039	13	0	79026	155	0
CHRNB2	pLOF_miss_0.001	1	Why stopped smoking:health precautions	Bt	1.3	0.88	1.9	0.1922	68955	139	0	18110	29	0
CHRNB2	pLOF_miss_0.001	1	Why stopped smoking:financial reasons	Bt	0.99	0.71	1.4	0.9427	27248	52	0	59817	116	0
CHRNB2	pLOF_miss_0.001	1	Why reduced smoking: illness	Bt	0.42	0.16	1.1	0.07973	1970	2	0	8152	25	0
CHRNB2	pLOF_miss_0.001	1	Why reduced smoking:doctor's advice	Bt	1.1	0.41	2.9	0.8519	2021	6	0	8101	21	0
CHRNB2	pLOF_miss_0.001	1	Why reduced smoking:health precaution	Bt	2.6	1	6.7	0.04612	6788	22	0	3334	5	0
CHRNB2	pLOF_miss_0.001	1	Why reduced smoking:financial reasons	Bt	1.5	0.7	3.4	0.2774	3849	13	0	6273	14	0
CHRNB2	pLOF_miss_0.001	1	Family h/o lung cancer	Bt	0.838378	0.694319	1.01233	0.0668608	50968	108	0	337676	877	0
CHRNB2	pLOF_miss_0.001	1	FEV1_FVC	Bt	0.003	-0.0575629	0.0635629	0.9235	368797	944	0	0	0	0
CHRNB2	pLOF_miss_0.001	1	FEV1	Bt	0.0527	0.0115408	0.0938592	0.01218	441463	1127	0	0	0	0
CHRNB2	pLOF_miss_0.001	1	Nicotine dependence	Bt	0.899964	0.770416	1.0513	0.1839	63336	188	0	445158	1298	0
CHRNB2	pLOF_miss_0.001	1	Emphysema	Bt	0.448117	0.281837	0.712502	0.0006916	9695	13	0	571428	1637	0
CHRNB2	pLOF_miss_0.001	1	COPD	Bt	0.797319	0.617377	1.02971	0.08267	34133	62	0	315490	774	0
CHRNB2	pLOF_miss_0.001	1	Chronic bronchitis	Bt	0.767359	0.26749	2.20135	0.6224	1413	2	0	315490	774	0
CHRNB2	pLOF_miss_0.001	1	Age started smoking	Bt	0.0126	-0.0716785	0.0968785	0.7694	214433	489	0	0	0	0
CHRNB2	pLOF_miss_0.001	1	Coronary artery disease	Bt	0.921088	0.785721	1.07978	0.3111	90234	208	0	536156	1336	0
CHRNB2	pLOF_miss_0.001	1	Ever smoker	Bt	0.822999	0.751162	0.901707	2.867e-05	344166	923	0	373666	1176	0
CHRNB2	pLOF_miss_0.001	1	Former smoker	Bt	0.967635	0.821233	1.14014	0.6939	184671	484	0	99985	285	0
CHRNB2	pLOF_miss_0.001	1	Heavy smoker	Bt	0.65462	0.564688	0.758875	1.953e-08	110276	218	0	373666	1176	0
CHRNB2	pLOF_miss_0.001	1	Lung cancer	Bt	0.850781	0.483049	1.49846	0.5758	5142	11	0	488834	1297	0
CHRNB2	pLOF_miss_0.001	1	Myocardial Infarction	Bt	0.988862	0.806354	1.21268	0.914	44008	120	0	378748	1135	0
CHRNB2	pLOF_miss_0.001	1	Cig-per-day	Bt	-0.0487	-0.171394	0.0739937	0.4371	112452	218	0	0	0	0
CHRNB2	pLOF_miss_0.001	1	Peripheral arterial disease	Bt	0.876604	0.631906	1.21606	0.4305	18816	40	0	325666	799	0
CHRNB2	pLOF_miss_0.001	1	Smoking pack years	Bt	-0.0153	-0.105458	0.0748583	0.7391	172837	374	0	0	0	0
DNMT3A	pLOF_miss_0.01	2	Current smoker on most or all days	Bt	1.4	1.2	1.5	3.02e-09	33055	468	0	392231	4744	0
DNMT3A	pLOF_miss_0.01	2	Former smoker on most or all days	Bt	1.1	1.1	1.2	3.537e-05	107483	1533	0	284858	3215	0
DNMT3A	pLOF_miss_0.01	2	Former occasional smoker	Bt	1	0.97	1.1	0.26	58507	749	0	333834	3999	0
DNMT3A	pLOF_miss_0.01	2	Former smoker - once or twice	Bt	0.99	0.91	1.1	0.7987	65811	733	0	326530	4015	0
DNMT3A	pLOF_miss_0.01	2	One household member smokes	Bt	1	0.94	1.2	0.3751	36219	417	0	356952	4335	0
DNMT3A	pLOF_miss_0.01	2	>1 household member smokes	Bt	0.82	0.6	1.1	0.1839	4664	35	0	388507	4717	0
DNMT3A	pLOF_miss_0.01	2	Pack years - adult smoking UKB	Qt	0.086	0.041	0.13	0.0001585	132299	1857	0	NA	NA	NA
DNMT3A	pLOF_miss_0.01	2	Light smokers: <=100 smokes/lifetime	Bt	1	0.89	1.1	0.9308	54790	666	0	63389	739	0
DNMT3A	pLOF_miss_0.01	2	Age started smoking (former smokers)	Qt	0.02	-0.028	0.069	0.4153	106940	1525	0	NA	NA	NA
DNMT3A	pLOF_miss_0.01	2	Former smokers-manufactured cigarettes	Bt	0.81	0.69	0.96	0.01646	95571	1353	0	11775	177	0
DNMT3A	pLOF_miss_0.01	2	Former smokers-hand rolled cigarettes	Bt	1.1	0.85	1.3	0.6125	7346	89	0	100000	1441	0
DNMT3A	pLOF_miss_0.01	2	Former smokers-cigars/pipes	Bt	1.3	1	1.6	0.01974	4946	93	0	102400	1437	0
DNMT3A	pLOF_miss_0.01	2	Former smokers-n cig/day	Qt	0.0063	-0.042	0.055	0.7996	101894	1429	0	NA	NA	NA
DNMT3A	pLOF_miss_0.01	2	Age stopped smoking	Qt	0.11	0.063	0.16	5.976e-06	106926	1521	0	NA	NA	NA
DNMT3A	pLOF_miss_0.01	2	Stopped smoking for 6 months	Bt	1	0.95	1.2	0.3683	46582	660	0	59368	848	0
DNMT3A	pLOF_miss_0.01	2	N unsuccessful smoking quit attempts	Qt	0.012	-0.037	0.06	0.6326	98214	1384	0	NA	NA	NA
DNMT3A	pLOF_miss_0.01	2	Likelihood of resuming smoking: probably yes	Bt	1.7	1.1	2.6	0.01532	1406	26	0	103678	1468	0
DNMT3A	pLOF_miss_0.01	2	Likelihood of resuming smoking:probably no	Bt	1.1	0.91	1.3	0.3476	10908	140	0	94176	1354	0
DNMT3A	pLOF_miss_0.01	2	Likelihood of resuming smoking:definitely no	Bt	0.89	0.75	1.1	0.2176	93450	1341	0	11634	153	0
DNMT3A	pLOF_miss_0.01	2	FVC	Qt	0.00246903	-0.0166035	0.0215415	0.799706	411858	4892	0	NA	NA	NA
DNMT3A	pLOF_miss_0.01	2	Age started smoking	Qt	-0.0019	-0.091	0.087	0.9664	32679	463	0	NA	NA	NA
DNMT3A	pLOF_miss_0.01	2	Current smoker-manufactured cigarettes	Bt	1.3	1	1.6	0.03746	22870	345	0	10141	122	0
DNMT3A	pLOF_miss_0.01	2	Current smoker-hand rolled cigarettes	Bt	0.85	0.67	1.1	0.1653	7885	89	0	25126	378	0
DNMT3A	pLOF_miss_0.01	2	Current smoker-cigars/pipes	Bt	0.79	0.56	1.1	0.2096	2355	35	0	30655	432	0
DNMT3A	pLOF_miss_0.01	2	Current smokers-cig/day	Qt	0.015	-0.075	0.11	0.7371	30381	431	0	NA	NA	NA
DNMT3A	pLOF_miss_0.01	2	First cig after waking in <5 mins	Bt	0.9	0.66	1.2	0.468	4375	47	0	26093	385	0
DNMT3A	pLOF_miss_0.01	2	First cig after waking in 5-15 mins	Bt	1.1	0.87	1.3	0.562	11438	169	0	19031	263	0
DNMT3A	pLOF_miss_0.01	2	First cig after waking in 30-60 mins	Bt	1.1	0.92	1.4	0.2349	8477	139	0	21992	293	0
DNMT3A	pLOF_miss_0.01	2	First cig after waking in 1-2 hrs	Bt	0.87	0.62	1.2	0.385	3041	37	0	27427	395	0
DNMT3A	pLOF_miss_0.01	2	First cig after waking in >2 hrs	Bt	0.9	0.65	1.2	0.4998	3561	42	0	26908	390	0
DNMT3A	pLOF_miss_0.01	2	Not smoking for 1 day: very easy	Bt	0.8	0.53	1.2	0.2944	1973	21	0	28592	411	0
DNMT3A	pLOF_miss_0.01	2	Not smoking for 1 day:fairly easy	Bt	1	0.82	1.3	0.7564	6625	96	0	23940	336	0
DNMT3A	pLOF_miss_0.01	2	Not smoking for 1 day:fairly difficult	Bt	1	0.83	1.2	0.8785	10977	158	0	19588	274	0
DNMT3A	pLOF_miss_0.01	2	Not smoking for 1 day:very difficult	Bt	0.99	0.81	1.2	0.908	11385	162	0	19180	270	0
DNMT3A	pLOF_miss_0.01	2	Unable to stop or stopped smoking < 6 months	Bt	1.1	0.88	1.3	0.5715	15357	221	0	17516	246	0
DNMT3A	pLOF_miss_0.01	2	Able to stop smoking for at least 6 months	Bt	0.93	0.77	1.1	0.4812	12338	166	0	20535	301	0
DNMT3A	pLOF_miss_0.01	2	Wants to stop smoking:Definitely	Bt	1	0.82	1.2	0.9581	10890	141	0	21661	322	0
DNMT3A	pLOF_miss_0.01	2	Wants to stop smoking:Probably	Bt	0.92	0.76	1.1	0.3861	12476	165	0	20075	298	0
DNMT3A	pLOF_miss_0.01	2	Current smoking compared to 10 yrs back:more	Bt	0.71	0.53	0.95	0.02045	5499	52	0	27472	416	0
DNMT3A	pLOF_miss_0.01	2	Current smoking compared to 10 yrs back:same	Bt	0.92	0.76	1.1	0.3701	13396	178	0	19575	290	0
DNMT3A	pLOF_miss_0.01	2	Current smoking compared to 10 yrs back:less	Bt	1.3	1	1.5	0.01634	14524	244	0	18447	224	0
DNMT3A	pLOF_miss_0.01	2	Former cig smoker-most/all days	Bt	1.5	0.68	3.3	0.3115	1581	26	0	771	8	0
DNMT3A	pLOF_miss_0.01	2	Why stopped smoking:illness	Bt	1	0.88	1.2	0.7493	13141	195	0	72866	1031	0
DNMT3A	pLOF_miss_0.01	2	Why stopped smoking:doctor's advice	Bt	1.1	0.88	1.3	0.4719	7929	123	0	78078	1103	0
DNMT3A	pLOF_miss_0.01	2	Why stopped smoking:health precautions	Bt	0.97	0.84	1.1	0.6478	68150	944	0	17857	282	0
DNMT3A	pLOF_miss_0.01	2	Why stopped smoking:financial reasons	Bt	1	0.91	1.2	0.674	26912	388	0	59095	838	0
DNMT3A	pLOF_miss_0.01	2	Why reduced smoking: illness	Bt	0.97	0.64	1.5	0.886	1943	29	0	8043	134	0
DNMT3A	pLOF_miss_0.01	2	Why reduced smoking:doctor's advice	Bt	0.72	0.48	1.1	0.1121	2000	27	0	7986	136	0
DNMT3A	pLOF_miss_0.01	2	Why reduced smoking:health precaution	Bt	1.2	0.83	1.6	0.3728	6700	110	0	3286	53	0
DNMT3A	pLOF_miss_0.01	2	Why reduced smoking:financial reasons	Bt	0.96	0.69	1.3	0.7954	3802	60	0	6184	103	0
DNMT3A	pLOF_miss_0.01	2	Current cigar/pipe smokers-cig/day	Qt	0.00093	-0.35	0.35	0.9958	1527	24	0	NA	NA	NA
DNMT3A	pLOF_miss_0.01	2	Age stopped cigarettes (incl. current cigar/pipe smokers)	Qt	0.084	-0.26	0.43	0.632	1504	26	0	NA	NA	NA
DNMT3A	pLOF_miss_0.01	2	Family h/o lung cancer	Bt	1.03521	0.951337	1.12648	0.422109	50406	670	0	334725	3828	0
DNMT3A	pLOF_miss_0.01	2	FEV1_FVC	Bt	0.0362	0.00856451	0.0638355	0.01048	365167	4574	0	0	0	0
DNMT3A	pLOF_miss_0.01	2	FEV1	Bt	-0.016	-0.0350117	0.00301165	0.09993	437203	5387	0	0	0	0
DNMT3A	pLOF_miss_0.01	2	Nicotine dependence	Bt	1.27852	1.18536	1.37899	2.041e-10	64914	903	0	467683	5901	0
DNMT3A	pLOF_miss_0.01	2	Emphysema	Bt	1.05887	0.921853	1.21625	0.4185	9901	228	0	594539	7763	0
DNMT3A	pLOF_miss_0.01	2	COPD	Bt	1.06823	0.976514	1.16855	0.1496	33966	663	0	316966	4145	0
DNMT3A	pLOF_miss_0.01	2	Chronic bronchitis	Bt	0.965992	0.664606	1.40405	0.8561	1468	26	0	316967	4145	0
DNMT3A	pLOF_miss_0.01	2	Age started smoking	Qt	0.0072	-0.0310193	0.0454193	0.7116	212469	2453	0	0	0	0
DNMT3A	pLOF_miss_0.01	2	Coronary artery disease	Bt	0.970057	0.912694	1.03103	0.3282	93105	1638	0	554572	6602	0
DNMT3A	pLOF_miss_0.01	2	Ever smoker	Bt	1.19375	1.14001	1.25002	4.811e-14	341492	4311	0	399437	4190	0
DNMT3A	pLOF_miss_0.01	2	Former smoker	Bt	0.835939	0.770183	0.907308	1.843e-05	182543	2612	0	99325	945	0
DNMT3A	pLOF_miss_0.01	2	Heavy smoker	Bt	1.17751	1.10311	1.25692	9.038e-07	109005	1489	0	370993	3849	0
DNMT3A	pLOF_miss_0.01	2	Lung cancer	Bt	1.5633	1.28632	1.89993	7.136e-06	5020	133	0	485556	4575	0
DNMT3A	pLOF_miss_0.01	2	Myocardial Infarction	Bt	0.957816	0.883512	1.03837	0.2954	44625	809	0	399465	4937	0
DNMT3A	pLOF_miss_0.01	2	Cig-per-day	Bt	-0.0083	-0.0543592	0.0377592	0.7227	111096	1574	0	0	0	0
DNMT3A	pLOF_miss_0.01	2	Peripheral arterial disease	Bt	1.00411	0.897267	1.12367	0.9434	20408	425	0	346295	4090	0
DNMT3A	pLOF_miss_0.01	2	Smoking pack years	Bt	0.0753	0.0362967	0.114303	0.0001517	171016	2195	0	0	0	0
The table displays gene burden associations of three exome-wide significant genes (CHRNB2, ASXL1 and DNMT3A) with secondary smoking phenotypes and smoking related diseases. Associations were shown only for the most significant burden mask of each gene.
Cases_Ref, Cases_Het and Cases_Alt corresponds to number of cases homozygous for reference allele, heterozygous and homozygous for alternative allele respectively.
Controls_Ref, Controls_Het and Controls_Alt corresponds to number of cases homozygous for reference allele, heterozygous and homozygous for alternative allele respectively.
Bt - binary trait; Qt - Quantitative trait

## Sheet: Supplementary Table 6
Supplementary Table 6. Results from Leave-one-out-variant (LOVO) analysis of CHRNB2 pLOF and missense burden association with heavy smoker in the UKB
Variant left out	Burden carrier freq	OR	LCI	UCI	P value	Variant annotation
1:154575801:C:G	0.000754516	0.708804	0.568863	0.883171	0.00159842	missense
1:154570274:G:A	0.00124437	0.650793	0.5475	0.773573	4.4318e-07	missense
1:154571761:T:C	0.00125899	0.650439	0.547752	0.772377	3.6653e-07	missense
1:154571362:G:T	0.00126191	0.649172	0.546727	0.770812	3.18625e-07	missense
1:154571683:TG:T	0.0012546	0.64611	0.543694	0.767817	2.66164e-07	frameshift
1:154569600:T:G	0.00126191	0.646787	0.544711	0.76799	2.51333e-07	missense
1:154575802:G:A	0.0012663	0.645497	0.54367	0.766395	2.16965e-07	missense
1:154575798:G:A	0.00126338	0.645224	0.543403	0.766125	2.13924e-07	missense
1:154571647:C:T	0.00125899	0.644576	0.542651	0.765645	2.12334e-07	missense
1:154569798:C:T	0.00126484	0.645242	0.54349	0.766044	2.09223e-07	missense
1:154571357:C:A	0.00125168	0.64279	0.540637	0.764245	2.05405e-07	stop_gained
1:154571825:G:C	0.00126045	0.644197	0.542322	0.765208	2.04814e-07	missense
1:154571462:C:G	0.00126484	0.644498	0.542804	0.765245	1.97742e-07	missense
1:154569799:G:A	0.0012663	0.643792	0.542252	0.764345	1.81142e-07	missense
1:154571583:C:G	0.00126484	0.643625	0.54208	0.764192	1.80082e-07	missense
1:154571291:G:C	0.00126922	0.643873	0.542373	0.764368	1.79444e-07	missense
1:154570343:T:A	0.00125606	0.642114	0.540322	0.763084	1.7802e-07	missense
1:154570256:A:G	0.00126776	0.643577	0.542062	0.764105	1.7773e-07	splice_acceptor
1:154571514:C:T	0.00126776	0.643574	0.542059	0.764101	1.77664e-07	missense
1:154571541:A:C	0.00126045	0.642791	0.541137	0.763541	1.77415e-07	missense
1:154571265:C:T	0.00126776	0.643475	0.541986	0.763969	1.75259e-07	missense
1:154570331:A:C	0.00126484	0.64336	0.541861	0.763871	1.74989e-07	missense
1:154571343:C:T	0.00126776	0.643335	0.541859	0.763814	1.73269e-07	missense
1:154571742:C:A	0.00125606	0.641786	0.540038	0.762705	1.72584e-07	missense
1:154569817:C:A	0.00126045	0.642384	0.540781	0.763077	1.71033e-07	missense
1:154575786:G:A	0.0012663	0.643092	0.541646	0.763537	1.69535e-07	missense
1:154575775:G:A	0.00126922	0.643203	0.541782	0.76361	1.689e-07	stop_gained
1:154571685:C:G	0.00126776	0.643033	0.541611	0.763448	1.67622e-07	missense
1:154571286:T:A	0.00126776	0.643007	0.541581	0.763427	1.67614e-07	missense
1:154572148:A:G	0.00126776	0.643013	0.541594	0.763424	1.67267e-07	missense
1:154575861:C:T	0.00126776	0.642937	0.541523	0.763342	1.6633e-07	stop_gained
1:154575818:CTT:C	0.00126922	0.642905	0.541523	0.763267	1.64203e-07	frameshift
1:154569593:C:T	0.00126776	0.642714	0.541342	0.76307	1.62222e-07	stop_gained
1:154575830:C:CT	0.00126922	0.642729	0.541371	0.763063	1.6144e-07	frameshift
1:154575801:C:T	0.00125753	0.641196	0.53959	0.761934	1.59628e-07	missense
1:154571322:C:A	0.00126922	0.642569	0.541234	0.762877	1.5891e-07	missense
1:154571239:A:G	0.00126776	0.642502	0.541162	0.762819	1.58752e-07	missense
1:154571628:T:C	0.00126776	0.642424	0.541096	0.762726	1.57478e-07	missense
1:154571808:C:A	0.00126922	0.642399	0.541089	0.762677	1.56236e-07	missense
1:154571617:A:T	0.00126922	0.642329	0.54103	0.762595	1.55139e-07	missense
1:154571608:G:A	0.00126922	0.642293	0.541	0.762552	1.5455e-07	missense
1:154569837:G:A	0.00126922	0.642292	0.540999	0.762551	1.54547e-07	splice_donor
1:154571668:T:C	0.00126922	0.642287	0.540995	0.762545	1.54465e-07	missense
1:154575840:G:A	0.00126776	0.642248	0.540952	0.762511	1.54394e-07	missense
1:154571707:C:T	0.00126776	0.642228	0.540936	0.762488	1.54085e-07	missense
1:154571736:A:G	0.00126776	0.642181	0.540897	0.762431	1.5331e-07	missense
1:154572114:G:A	0.00126922	0.642163	0.54089	0.762398	1.52514e-07	missense
1:154571323:A:G	0.00126922	0.642107	0.540842	0.762331	1.51628e-07	missense
1:154569489:G:A	0.0012663	0.642055	0.540789	0.762284	1.5144e-07	missense
1:154570338:C:G	0.00126922	0.642069	0.540811	0.762286	1.51025e-07	missense
1:154571626:T:A	0.00126922	0.642049	0.540794	0.762262	1.5072e-07	stop_gained
1:154571344:G:C	0.00126922	0.642049	0.540794	0.762262	1.50716e-07	missense
1:154571226:G:A	0.00126922	0.642047	0.540792	0.76226	1.50685e-07	missense
1:154571658:T:C	0.00126922	0.642031	0.540779	0.762241	1.50435e-07	missense
1:154571839:T:G	0.00126922	0.642024	0.540773	0.762233	1.50332e-07	missense
1:154571409:G:A	0.00126922	0.642015	0.540766	0.762222	1.50179e-07	missense
1:154571339:G:GTTCC	0.00126922	0.642012	0.540763	0.762218	1.50131e-07	frameshift
1:154571728:T:C	0.00126922	0.641995	0.540749	0.762198	1.49872e-07	missense
1:154571511:A:G	0.00126922	0.641981	0.540737	0.762182	1.49655e-07	missense
1:154571891:C:A	0.00126922	0.64197	0.540728	0.762168	1.49465e-07	stop_gained
1:154575911:C:CT	0.00126922	0.641956	0.540716	0.762151	1.49249e-07	frameshift
1:154571716:G:T	0.00126922	0.641944	0.540706	0.762137	1.49084e-07	missense
1:154571196:G:A	0.00126922	0.641928	0.540693	0.762118	1.48809e-07	missense
1:154575850:G:A	0.00126922	0.641886	0.540657	0.762067	1.48143e-07	missense
1:154571524:C:T	0.00126922	0.641863	0.540639	0.76204	1.47788e-07	missense
1:154575904:C:CA	0.00126922	0.641811	0.540595	0.761978	1.46967e-07	frameshift
1:154571416:C:T	0.00126922	0.641804	0.540589	0.761968	1.46839e-07	missense
1:154571641:T:C	0.00126922	0.641801	0.540587	0.761965	1.46805e-07	missense
1:154572125:C:G	0.00126776	0.641779	0.540564	0.761946	1.46744e-07	missense
1:154575810:C:T	0.00126484	0.641763	0.540548	0.76193	1.46622e-07	missense
1:154570368:G:A	0.00126922	0.64177	0.540561	0.761928	1.46309e-07	splice_donor
1:154571827:T:C	0.00126776	0.641693	0.540494	0.761841	1.45312e-07	missense
1:154572162:G:A	0.00126922	0.641698	0.540502	0.761842	1.45188e-07	splice_donor
1:154569459:CA:C	0.00126922	0.641684	0.54049	0.761825	1.44961e-07	splice_acceptor
1:154569460:A:G	0.00126922	0.641682	0.540488	0.761822	1.44927e-07	splice_acceptor
1:154571188:G:C	0.00126922	0.641668	0.540477	0.761805	1.44714e-07	splice_acceptor
1:154571359:A:G	0.00126922	0.641655	0.540465	0.761789	1.44501e-07	missense
1:154571497:C:T	0.00126922	0.641642	0.540455	0.761774	1.44301e-07	missense
1:154571807:GC:G	0.00126922	0.641633	0.540448	0.761763	1.44148e-07	frameshift
1:154571428:A:G	0.00126922	0.641603	0.540423	0.761727	1.43681e-07	missense
1:154571309:C:G	0.00126922	0.641603	0.540423	0.761726	1.43671e-07	missense
1:154571193:G:A	0.00126922	0.641599	0.540419	0.761722	1.43618e-07	missense
1:154571457:C:G	0.00126922	0.641592	0.540414	0.761714	1.43513e-07	missense
1:154571631:ATC:A	0.00126922	0.641583	0.540406	0.761702	1.43364e-07	frameshift
1:154571814:A:G	0.00124729	0.638669	0.536956	0.75965	1.43328e-07	missense
1:154571816:G:C	0.00126484	0.64087	0.539563	0.761198	1.43209e-07	missense
1:154571293:T:C	0.00126922	0.641568	0.540394	0.761684	1.43133e-07	missense
1:154569811:T:C	0.00126922	0.64151	0.540346	0.761613	1.42207e-07	missense
1:154570267:G:C	0.00126922	0.641503	0.54034	0.761605	1.42099e-07	missense
1:154571768:C:G	0.00126922	0.641465	0.54031	0.76156	1.41501e-07	missense
1:154569596:C:T	0.00126922	0.641449	0.540296	0.761539	1.41241e-07	missense
1:154571283:G:A	0.00125899	0.639999	0.538578	0.760519	1.41241e-07	missense
1:154569843:G:GT	0.00126922	0.641432	0.540282	0.761519	1.40987e-07	splice_donor
1:154575820:T:C	0.00126922	0.641429	0.54028	0.761516	1.40945e-07	missense
1:154571431:G:A	0.00126776	0.641409	0.540262	0.761493	1.40692e-07	stop_gained
1:154571437:T:A	0.00126922	0.641399	0.540255	0.761479	1.40466e-07	missense
1:154570273:C:T	0.00126922	0.641349	0.540214	0.761418	1.39679e-07	missense
1:154569795:G:A	0.00126922	0.641335	0.540202	0.7614	1.3945e-07	missense
1:154570369:T:A	0.00126922	0.64133	0.540199	0.761395	1.39367e-07	splice_donor
1:154571429:G:C	0.00126922	0.641304	0.540177	0.761363	1.38963e-07	missense
1:154575773:C:A	0.00126922	0.641252	0.540135	0.761299	1.38137e-07	missense
1:154571292:A:T	0.00126191	0.640447	0.539188	0.760722	1.38073e-07	missense
1:154571500:A:G	0.00126922	0.641246	0.54013	0.761292	1.38045e-07	missense
1:154571737:T:A	0.00126922	0.641237	0.540123	0.761281	1.37905e-07	missense
1:154575800:C:A	0.00126922	0.641213	0.540103	0.761251	1.37515e-07	missense
1:154571826:G:A	0.00126922	0.641209	0.540099	0.761247	1.37477e-07	missense
1:154575824:C:CT	0.00126922	0.641209	0.5401	0.761246	1.37458e-07	frameshift
1:154571618:G:T	0.00126922	0.641197	0.54009	0.761231	1.37268e-07	missense
1:154571490:G:C	0.00126922	0.64115	0.540052	0.761174	1.36524e-07	missense
1:154571372:C:G	0.00126922	0.64112	0.540028	0.761138	1.36063e-07	missense
1:154568046:T:C	0.00126922	0.641101	0.540012	0.761114	1.35763e-07	start_lost
1:154571361:C:T	0.00126922	0.641075	0.539991	0.761081	1.35341e-07	missense
1:154571877:CCACG:C	0.00127069	0.640994	0.539925	0.760982	1.34066e-07	frameshift
1:154571887:ATT:A	0.00127069	0.640994	0.539925	0.760982	1.34066e-07	frameshift
1:154571995:TC:T	0.00127069	0.640994	0.539925	0.760982	1.34066e-07	frameshift
1:154572000:C:CGACTCCT	0.00127069	0.640994	0.539925	0.760982	1.34066e-07	frameshift
1:154570319:G:A	0.00126045	0.640164	0.538953	0.760382	1.3394e-07	missense
1:154571781:A:T	0.00126191	0.63994	0.538757	0.760125	1.31178e-07	missense
1:154571895:C:T	0.00126484	0.63996	0.538791	0.760124	1.30539e-07	missense
1:154571697:C:T	0.00126776	0.639955	0.538844	0.760038	1.2775e-07	missense
1:154571788:AC:A	0.00126484	0.639566	0.538466	0.759649	1.25032e-07	frameshift
1:154569537:G:A	0.0012663	0.639628	0.538536	0.759698	1.24983e-07	missense
1:154571202:T:C	0.0012663	0.639602	0.538509	0.759674	1.24862e-07	missense
1:154571358:G:C	0.0012663	0.639585	0.538496	0.759652	1.2458e-07	missense
1:154571806:C:T	0.0012663	0.639524	0.538457	0.759562	1.23262e-07	missense
1:154571565:A:G	0.00126776	0.639577	0.538535	0.759577	1.22484e-07	missense
1:154571448:CCGGGCCGG:C	0.0012663	0.639279	0.538248	0.759274	1.20251e-07	frameshift
1:154569794:T:G	0.00124729	0.636828	0.53541	0.757457	1.18285e-07	missense
1:154569843:G:C	0.0012663	0.638998	0.538007	0.758946	1.16893e-07	splice_donor
1:154575783:G:A	0.00126484	0.638917	0.537928	0.758866	1.16437e-07	missense
1:154571934:G:T	0.00126776	0.639002	0.538046	0.758901	1.15486e-07	stop_gained
1:154569843:G:A	0.00125022	0.636492	0.535161	0.75701	1.12813e-07	splice_donor
1:154571746:T:C	0.0012663	0.638453	0.537548	0.758299	1.10433e-07	missense
1:154569572:C:T	0.00126776	0.638488	0.537595	0.758316	1.10103e-07	stop_gained
1:154569488:C:CGGCT	0.00126776	0.638465	0.537583	0.758277	1.09509e-07	frameshift
1:154575864:C:G	0.00126776	0.638324	0.537455	0.758124	1.08288e-07	missense
1:154571818:C:A	0.00126776	0.638019	0.537197	0.757763	1.04906e-07	missense
1:154571307:T:C	0.00126776	0.638	0.537181	0.75774	1.04689e-07	missense
1:154571614:A:G	0.00126776	0.63797	0.537155	0.757706	1.04409e-07	missense
1:154571825:G:A	0.00126776	0.637943	0.537132	0.757674	1.04109e-07	stop_gained
1:154571558:T:G	0.00126922	0.637894	0.537115	0.757582	1.02615e-07	missense
1:154571328:T:G	0.00126922	0.637775	0.537013	0.757444	1.01414e-07	missense
1:154571755:C:T	0.00126922	0.637712	0.536959	0.757369	1.00763e-07	missense
1:154569536:C:T	0.00126338	0.636763	0.535896	0.756615	9.90809e-08	missense
1:154571650:T:C	0.00126922	0.637481	0.536762	0.757099	9.84238e-08	missense
1:154571342:C:G	0.00126922	0.637449	0.536735	0.757061	9.8098e-08	missense
1:154569488:C:T	0.00126922	0.637438	0.536726	0.757048	9.79873e-08	missense
1:154571769:G:A	0.00126776	0.637368	0.536658	0.756977	9.76135e-08	missense
1:154571782:A:G	0.00126922	0.637353	0.536654	0.756947	9.71248e-08	missense
1:154569591:C:T	0.00126922	0.637286	0.536598	0.756869	9.64451e-08	missense
1:154571515:G:A	0.00126338	0.636505	0.535689	0.756294	9.60462e-08	missense
1:154569843:G:GTT	0.00126922	0.63717	0.5365	0.75673	9.52599e-08	splice_donor
1:154571457:C:T	0.00126776	0.637085	0.536421	0.75664	9.47e-08	missense
1:154570345:C:T	0.00126922	0.636978	0.536339	0.756501	9.33125e-08	missense
1:154569503:C:T	0.00126922	0.636863	0.536243	0.756363	9.21446e-08	missense
1:154575768:G:A	0.00126922	0.636669	0.536083	0.756128	9.01633e-08	missense
1:154575776:G:C	0.00125022	0.634241	0.533241	0.75437	8.98545e-08	missense
1:154571611:G:A	0.00126922	0.636526	0.535965	0.755954	8.87197e-08	missense
1:154571824:G:C	0.0012546	0.634885	0.534052	0.754755	8.83161e-08	missense
1:154575826:TTGTC:T	0.00126776	0.636456	0.535907	0.755871	8.80481e-08	frameshift
1:154571308:T:C	0.00126484	0.63577	0.535118	0.755353	8.73333e-08	missense
1:154571623:C:T	0.00126484	0.635504	0.534856	0.755092	8.60657e-08	missense
1:154571791:A:G	0.00126484	0.635407	0.534787	0.754959	8.4791e-08	missense
1:154571212:C:T	0.00126191	0.635186	0.534568	0.754742	8.38803e-08	missense
1:154571517:C:T	0.00126484	0.63525	0.534646	0.754784	8.36315e-08	missense
1:154570318:C:T	0.00123121	0.631102	0.529808	0.751764	8.30157e-08	missense
1:154570351:G:A	0.00126776	0.633037	0.53282	0.752103	6.50384e-08	missense
1:154571518:G:A	0.00124875	0.627648	0.527525	0.746774	4.65393e-08	missense
The table diplays LOVO results of CHRNB2 pLOF_miss_0.001 burden association with heavy smoker in the UKB. The summary statistics corresponding to each of the variants listed represent burden association with that variant excluded.

## Sheet: Supplementary Table 7
Supplementary Table 7. Associations of Arg460Gly with smokin and addiction phenotypes and smoking related lung diseases in Finngen cohort.
phenocode	phenostring	category	pval	beta	maf	maf_case	maf_control	n_case	n_control
F5_SUBSNOALCO	Substance use, excluding alcohol	V Mental and behavioural disorders (F5_)	0.00364108	-0.92828	0.00179339	0.000803142	0.00181159	5332	290126
PULM_INFECTIONS	COPD/asthma/ILD related infections	Interstitial lung disease endpoints	0.0282892	-0.152197	0.00179907	0.00163519	0.00186647	90105	219049
COPD_ASTHMA_INFECTIONS	COPD/asthma related infections	Comorbidities of COPD	0.0282892	-0.152197	0.00179907	0.00163519	0.00186647	90105	219049
COPD_MODE	COPD (mode)	Comorbidities of Asthma	0.0319242	-0.364564	0.0018617	0.00124673	0.00190439	12681	182685
F5_OTHERSUB	Mental and behavioural disorders due to multiple drug use and use of multiple drugs and use of other psycoactive substances	V Mental and behavioural disorders (F5_)	0.0494117	-0.766374	0.00180952	0.000715938	0.00181654	1950	303822
J10_COPD	COPD	X Diseases of the respiratory system (J10_)	0.053796	-0.315518	0.00180573	0.00128949	0.00183214	13255	259128
COPD_HOSPITAL	COPD, hospital admissions	COPD and related endpoints	0.0550047	-0.322782	0.00179907	0.00125377	0.00182189	12419	296735
COPD_LATER_EXMORE	Later onset COPD (more control exclusions)	COPD and related endpoints	0.0562639	-0.630185	0.00155984	0.00118161	0.0018976	7094	7944
PULM_PNEUMONIA_SEPSIS	COPD/asthma/ILD related pneumonia or pneumonia derived septichaemia	Interstitial lung disease endpoints	0.0785145	-0.163288	0.00181996	0.00158706	0.00186647	43752	219049
COPD_ASTHMA_PNEUMONIA_SEPSIS	COPD/asthma related pneumonia or pneumonia derived septichaemia	Comorbidities of COPD	0.0785145	-0.163288	0.00181996	0.00158706	0.00186647	43752	219049
KRA_PSY_SUBSTANCE	Substance abuse	Psychiatric endpoints from Katri R√§ikk√∂nen	0.0995635	-0.221586	0.00179907	0.00157	0.00181365	18505	290649
COPD_EARLY_EXMORE	Early onset COPD (more control exclusions)	COPD and related endpoints	0.103888	-0.373928	0.00188642	0.00132942	0.00190356	5587	181596
SMOKING_DEPEND	Smoking dependancy	Comorbidities of Asthma	0.127219	-0.684184	0.00179919	0.000640451	0.00180539	1641	306690
F5_SUBSTANCE	Mental and behavioural disorders due to psychoctive substance use	V Mental and behavioural disorders (F5_)	0.151888	-0.190373	0.00179907	0.00160805	0.00181159	19028	290126
COPD_EARLY	Early onset COPD	COPD and related endpoints	0.159583	-0.326794	0.00181357	0.00132942	0.00182269	5587	296473
J10_ABSCLUNGPNEUMO	Abscess of lung	X Diseases of the respiratory system (J10_)	0.208665	1.33018	0.00179678	0.00377179	0.00179493	288	308080
COPD_LATER	Later onset COPD	COPD and related endpoints	0.269047	-0.312407	0.00150176	0.00118161	0.0016222	7094	18856
C3_BRONCHUS_LUNG	Malignant neoplasm of bronchus and lung	II Neoplasms, from cancer register (ICD-O-3)	0.317627	-0.308567	0.00179907	0.00106748	0.00180873	4030	305124
Z21_ALCOHOL_ABUSE_COUNSELLI_SURVE	Alcohol abuse counselling and surveillance	Alcohol related diseases	0.321098	-1.02665	0.00179907	0.000110779	0.001801	354	308800
KRA_PSY_SUBSTANCE_EXMORE	Substance abuse (more control exclusions)	Psychiatric endpoints from Katri R√§ikk√∂nen	0.326227	-0.14191	0.0018188	0.00157	0.00183856	18505	233029
SMOKING	Smoking	Miscellaneous, not yet classified endpoints	0.329868	-0.382408	0.00190055	0.00101143	0.00191809	2464	124921
MYCOBLUNGATYPICA	Atypical mycobacterium lung infection	Interstitial lung disease endpoints	0.409133	-1.09286	0.00180175	NA	0.00180307	220	300005
LUNG_TRANSPLANTATION	Lung transplantation	Interstitial lung disease endpoints	0.412916	-1.07634	0.00179907	NA	0.00179993	149	309005
Z21_LUNG_TRANSPLANT_STATUS	Lung transplant status	XXI Factors influencing health status and contact with health services (Z21_)	0.412916	-1.07634	0.00179907	NA	0.00179993	149	309005
C3_BRONCHUS_LUNG_EXALLC	Malignant neoplasm of bronchus and lung (controls excluding all cancers)	II Neoplasms, from cancer register (ICD-O-3)	0.444772	-0.249598	0.0018144	0.00106748	0.00182702	4030	238678
ILD_ENDPOINTS	Interstitial lung disease endpoints	Interstitial lung disease endpoints	0.45434	-0.233316	0.00179907	0.00144569	0.00180263	3091	306063
ILD	Interstitial lung disease	Interstitial lung disease endpoints	0.45434	-0.233316	0.00179907	0.00144569	0.00180263	3091	306063
KRA_PSY_ALCOH_EXMORE	Alcohol abuse, main dg (more control exclusions)	Psychiatric endpoints from Katri R√§ikk√∂nen	0.485705	0.204014	0.00184652	0.00235809	0.00183817	3805	233081
KRA_PSY_ALCOH	Alcohol abuse, main dg	Psychiatric endpoints from Katri R√§ikk√∂nen	0.490044	0.185811	0.00179907	0.00235809	0.0017921	3805	305349
ACUTE_DRUGADVERS_INTERSTITIAL_LUNG_DISORD	Acute drug-induced interstitial lung disorder	X Diseases of the respiratory system (J10_)	0.513763	-1.10539	0.00179907	NA	0.00179993	148	309006
R18_FINDI_DRUGS_OTHER_SUBST_NOT_NORMALLY_FOUND_BLOOD	Findings of drugs and other substances, not normally found in blood	XVIII Symptoms, signs and abnormal clinical and laboratory findings, not elsewhere classified (R18_)	0.569352	-1.08015	0.00178384	NA	0.00178437	89	297969
CD2_BENIGN_BRONCHUS_LUNG_EXALLC	Benign neoplasm: Bronchus and lung (controls excluding all cancers)	II Neoplasms from hospital discharges (CD2_)	0.575647	0.76592	0.00181095	0.00205761	0.0018107	243	248522
COPD_OPPORTUNIST_INFECTIONS	COPD related to chronic (opportunist) infections	COPD and related endpoints	0.599754	-0.423963	0.0018218	0.00119048	0.00182269	420	296473
M13_CHURGSTRAUSS	Polyarteritis with lung involvement [Churg-Strauss]/EGPA	XIII Diseases of the musculoskeletal system and connective tissue (M13_)	0.606729	-1.11077	0.00181415	NA	0.00181467	85	300162
CD2_BENIGN_BRONCHUS_LUNG	Benign neoplasm: Bronchus and lung	II Neoplasms from hospital discharges (CD2_)	0.632338	0.629018	0.00179907	0.00205761	0.00179886	243	308911
R18_ABNORMAL_FINDI_DIAGNOST_IMAGI_LUNG	Abnormal findings on diagnostic imaging of lung	XVIII Symptoms, signs and abnormal clinical and laboratory findings, not elsewhere classified (R18_)	0.645486	0.077721	0.00180176	0.00188258	0.0017986	11483	293349
C3_LUNG_NONSMALL	Non-small cell lung cancer	II Neoplasms, from cancer register (ICD-O-3)	0.660015	-0.15133	0.00179907	0.00135983	0.00180338	3005	306149
J10_ASTHMACOPDKELA	Asthma/COPD (KELA code 203)	X Diseases of the respiratory system (J10_)	0.750174	0.0336183	0.00184376	0.0019473	0.00183214	29093	259128
COPD_INSUFFICIENCY	COPD-related respiratory insufficiency	Comorbidities of COPD	0.781135	-0.102843	0.00182103	0.00160738	0.00182269	2297	296473
C3_NSCLC_ADENO_EXALLC	Non-small cell lung cancer, adenocarcinoma (controls excluding all cancers)	II Neoplasms, from cancer register (ICD-O-3)	0.805189	0.145984	0.00182634	0.00167732	0.00182702	1086	238678
C3_NSCLC_SQUAM	Non-small cell lung cancer, squamous	II Neoplasms, from cancer register (ICD-O-3)	0.839772	-0.127922	0.00179907	0.00126994	0.00180072	965	308189
C3_LUNG_NONSMALL_EXALLC	Non-small cell lung cancer (controls excluding all cancers)	II Neoplasms, from cancer register (ICD-O-3)	0.846842	-0.0701216	0.00182121	0.00135983	0.00182702	3005	238678
C3_NSCLC_SQUAM_EXALLC	Non-small cell lung cancer, squamous (controls excluding all cancers)	II Neoplasms, from cancer register (ICD-O-3)	0.910364	-0.0741411	0.00182477	0.00126994	0.00182702	965	238678
C3_SCLC_EXALLC	Small cell lung cancer (controls excluding all cancers)	II Neoplasms, from cancer register (ICD-O-3)	0.914502	0.11113	0.00182592	0.00125899	0.00182702	461	238678
C3_NSCLC_ADENO	Non-small cell lung cancer, adenocarcinoma	II Neoplasms, from cancer register (ICD-O-3)	0.92574	0.052365	0.00179907	0.00167732	0.00179949	1086	308068
J10_EXTERLUNG	Lung diseases due to external agents	X Diseases of the respiratory system (J10_)	0.941169	-0.0234377	0.00179907	0.00167109	0.00180041	3215	305939
C3_SCLC	Small cell lung cancer	II Neoplasms, from cancer register (ICD-O-3)	0.994543	0.00671402	0.00179907	0.00125899	0.00179987	461	308693
The data displayed in this table are downloaded from https://r7.finngen.fi/

## Sheet: Supplementary Table 8
Supplementary Table 8. Associations of ASXL1 and DNMT3A with smoking phenotypes based on burden masks with and without CHIP mutations.
Pheno	Cohort	Gene	Chip	Name	Chrom	Pos	BETA	SE	P	AAF	N	OR	LCI	UCI
Nicotine dependence	UKB	ASXL1	woCHIP	ASXL1.pLOF.0.0001	20	32353344	0.704244	0.426867	0.0989851	8.57967e-05	390458	2.02232	0.875977	4.66881
Nicotine dependence	UKB	ASXL1	woCHIP	ASXL1.pLOF.0.001	20	32353344	0.704244	0.426867	0.0989851	8.57967e-05	390458	2.02232	0.875977	4.66881
Nicotine dependence	UKB	ASXL1	woCHIP	ASXL1.pLOF.0.01	20	32353344	0.704244	0.426867	0.0989851	8.57967e-05	390458	2.02232	0.875977	4.66881
Nicotine dependence	UKB	ASXL1	woCHIP	ASXL1.pLOF.0.05	20	32353344	0.704244	0.426867	0.0989851	8.57967e-05	390458	2.02232	0.875977	4.66881
Nicotine dependence	UKB	ASXL1	woCHIP	ASXL1.pLOF.singleton	20	32353344	0.933604	0.478138	0.0508686	6.53079e-05	390458	2.54366	0.99646	6.49319
Nicotine dependence	UKB	ASXL1	woCHIP	ASXL1.pLOF_miss.0.0001	20	32353344	-0.0510693	0.0906714	0.573275	0.00198869	390458	0.950213	0.795499	1.13502
Nicotine dependence	UKB	ASXL1	woCHIP	ASXL1.pLOF_miss.0.001	20	32353344	-0.0293664	0.0690652	0.670692	0.0033768	390458	0.971061	0.848119	1.11182
Nicotine dependence	UKB	ASXL1	woCHIP	ASXL1.pLOF_miss.0.01	20	32353344	-0.0293664	0.0690652	0.670692	0.0033768	390458	0.971061	0.848119	1.11182
Nicotine dependence	UKB	ASXL1	woCHIP	ASXL1.pLOF_miss.0.05	20	32353344	-0.0293664	0.0690652	0.670692	0.0033768	390458	0.971061	0.848119	1.11182
Nicotine dependence	UKB	ASXL1	woCHIP	ASXL1.pLOF_miss.singleton	20	32353344	0.0309746	0.287	0.914055	0.000193363	390458	1.03146	0.587696	1.8103
Nicotine dependence	UKB	ASXL1	wCHIP	ASXL1.pLOF.0.0001	20	32353344	0.788717	0.0954517	2.28297e-14	0.000957849	390458	2.20057	1.82509	2.6533
Nicotine dependence	UKB	ASXL1	wCHIP	ASXL1.pLOF.0.001	20	32353344	0.849554	0.0787185	3.40095e-23	0.00138427	390458	2.3386	2.00424	2.72875
Nicotine dependence	UKB	ASXL1	wCHIP	ASXL1.pLOF.0.01	20	32353344	0.849554	0.0787185	3.40095e-23	0.00138427	390458	2.3386	2.00424	2.72875
Nicotine dependence	UKB	ASXL1	wCHIP	ASXL1.pLOF.0.05	20	32353344	0.849554	0.0787185	3.40095e-23	0.00138427	390458	2.3386	2.00424	2.72875
Nicotine dependence	UKB	ASXL1	wCHIP	ASXL1.pLOF.singleton	20	32353344	0.836475	0.187939	4.07165e-05	0.000236901	390458	2.30822	1.59698	3.33621
Nicotine dependence	UKB	ASXL1	wCHIP	ASXL1.pLOF_miss.0.0001	20	32353344	0.290428	0.066936	2.79017e-05	0.00285562	390458	1.337	1.17261	1.52443
Nicotine dependence	UKB	ASXL1	wCHIP	ASXL1.pLOF_miss.0.001	20	32353344	0.291983	0.0523979	7.39061e-08	0.00466503	390458	1.33908	1.20838	1.48391
Nicotine dependence	UKB	ASXL1	wCHIP	ASXL1.pLOF_miss.0.01	20	32353344	0.291983	0.0523979	7.39061e-08	0.00466503	390458	1.33908	1.20838	1.48391
Nicotine dependence	UKB	ASXL1	wCHIP	ASXL1.pLOF_miss.0.05	20	32353344	0.291983	0.0523979	7.39061e-08	0.00466503	390458	1.33908	1.20838	1.48391
Nicotine dependence	UKB	ASXL1	wCHIP	ASXL1.pLOF_miss.singleton	20	32353344	0.506887	0.17057	0.00494186	0.000364956	390458	1.66012	1.18835	2.31916
Nicotine dependence	UKB	DNMT3A	woCHIP	DNMT3A.pLOF.0.0001	2	25222855	0.0253804	0.47613	0.957488	7.55523e-05	390458	1.02571	0.403397	2.60803
Nicotine dependence	UKB	DNMT3A	woCHIP	DNMT3A.pLOF.0.001	2	25222855	0.0253804	0.47613	0.957488	7.55523e-05	390458	1.02571	0.403397	2.60803
Nicotine dependence	UKB	DNMT3A	woCHIP	DNMT3A.pLOF.0.01	2	25222855	0.0253804	0.47613	0.957488	7.55523e-05	390458	1.02571	0.403397	2.60803
Nicotine dependence	UKB	DNMT3A	woCHIP	DNMT3A.pLOF.0.05	2	25222855	0.0253804	0.47613	0.957488	7.55523e-05	390458	1.02571	0.403397	2.60803
Nicotine dependence	UKB	DNMT3A	woCHIP	DNMT3A.pLOF.singleton	2	25222855	0.0255581	0.531469	0.961645	6.27468e-05	390458	1.02589	0.361996	2.90734
Nicotine dependence	UKB	DNMT3A	woCHIP	DNMT3A.pLOF_miss.0.0001	2	25222855	0.285417	0.197203	0.147806	0.000427703	390458	1.33032	0.903842	1.95802
Nicotine dependence	UKB	DNMT3A	woCHIP	DNMT3A.pLOF_miss.0.001	2	25222855	0.285417	0.197203	0.147806	0.000427703	390458	1.33032	0.903842	1.95802
Nicotine dependence	UKB	DNMT3A	woCHIP	DNMT3A.pLOF_miss.0.01	2	25222855	0.285417	0.197203	0.147806	0.000427703	390458	1.33032	0.903842	1.95802
Nicotine dependence	UKB	DNMT3A	woCHIP	DNMT3A.pLOF_miss.0.05	2	25222855	0.285417	0.197203	0.147806	0.000427703	390458	1.33032	0.903842	1.95802
Nicotine dependence	UKB	DNMT3A	woCHIP	DNMT3A.pLOF_miss.singleton	2	25222855	0.224523	0.33305	0.500221	0.000154946	390458	1.25173	0.651645	2.4044
Nicotine dependence	UKB	DNMT3A	wCHIP	DNMT3A.pLOF.0.0001	2	25222855	0.237261	0.0726862	0.00152637	0.00266866	390458	1.26777	1.09943	1.46188
Nicotine dependence	UKB	DNMT3A	wCHIP	DNMT3A.pLOF.0.001	2	25222855	0.237261	0.0726862	0.00152637	0.00266866	390458	1.26777	1.09943	1.46188
Nicotine dependence	UKB	DNMT3A	wCHIP	DNMT3A.pLOF.0.01	2	25222855	0.237261	0.0726862	0.00152637	0.00266866	390458	1.26777	1.09943	1.46188
Nicotine dependence	UKB	DNMT3A	wCHIP	DNMT3A.pLOF.0.05	2	25222855	0.237261	0.0726862	0.00152637	0.00266866	390458	1.26777	1.09943	1.46188
Nicotine dependence	UKB	DNMT3A	wCHIP	DNMT3A.pLOF.singleton	2	25222855	0.00995277	0.163335	0.951411	0.000636432	390458	1.01	0.733312	1.39109
Nicotine dependence	UKB	DNMT3A	wCHIP	DNMT3A.pLOF_miss.0.0001	2	25222855	0.254582	0.0497453	7.01148e-07	0.00566258	390458	1.28992	1.17009	1.42203
Nicotine dependence	UKB	DNMT3A	wCHIP	DNMT3A.pLOF_miss.0.001	2	25222855	0.261032	0.0481351	1.49369e-07	0.00602241	390458	1.29827	1.18138	1.42672
Nicotine dependence	UKB	DNMT3A	wCHIP	DNMT3A.pLOF_miss.0.01	2	25222855	0.261032	0.0481351	1.49369e-07	0.00602241	390458	1.29827	1.18138	1.42672
Nicotine dependence	UKB	DNMT3A	wCHIP	DNMT3A.pLOF_miss.0.05	2	25222855	0.261032	0.0481351	1.49369e-07	0.00602241	390458	1.29827	1.18138	1.42672
Nicotine dependence	UKB	DNMT3A	wCHIP	DNMT3A.pLOF_miss.singleton	2	25222855	0.0806743	0.128664	0.530651	0.00103596	390458	1.08402	0.842394	1.39495
Ever smoker	UKB	ASXL1	woCHIP	ASXL1.pLOF.0.0001	20	32353344	0.371643	0.235626	0.114737	8.44356e-05	450047	1.45012	0.913763	2.30129
Ever smoker	UKB	ASXL1	woCHIP	ASXL1.pLOF.0.001	20	32353344	0.371643	0.235626	0.114737	8.44356e-05	450047	1.45012	0.913763	2.30129
Ever smoker	UKB	ASXL1	woCHIP	ASXL1.pLOF.0.01	20	32353344	0.371643	0.235626	0.114737	8.44356e-05	450047	1.45012	0.913763	2.30129
Ever smoker	UKB	ASXL1	woCHIP	ASXL1.pLOF.0.05	20	32353344	0.371643	0.235626	0.114737	8.44356e-05	450047	1.45012	0.913763	2.30129
Ever smoker	UKB	ASXL1	woCHIP	ASXL1.pLOF.singleton	20	32353344	0.296949	0.285847	0.298879	5.77717e-05	450047	1.34575	0.768503	2.35657
Ever smoker	UKB	ASXL1	woCHIP	ASXL1.pLOF_miss.0.0001	20	32353344	-0.0117653	0.0490881	0.81058	0.00199535	450047	0.988304	0.897647	1.08812
Ever smoker	UKB	ASXL1	woCHIP	ASXL1.pLOF_miss.0.001	20	32353344	-0.000683031	0.0379015	0.985622	0.00335743	450047	0.999317	0.927771	1.07638
Ever smoker	UKB	ASXL1	woCHIP	ASXL1.pLOF_miss.0.01	20	32353344	-0.000683031	0.0379015	0.985622	0.00335743	450047	0.999317	0.927771	1.07638
Ever smoker	UKB	ASXL1	woCHIP	ASXL1.pLOF_miss.0.05	20	32353344	-0.000683031	0.0379015	0.985622	0.00335743	450047	0.999317	0.927771	1.07638
Ever smoker	UKB	ASXL1	woCHIP	ASXL1.pLOF_miss.singleton	20	32353344	0.209838	0.168311	0.212496	0.000171093	450047	1.23348	0.886875	1.71554
Ever smoker	UKB	ASXL1	wCHIP	ASXL1.pLOF.0.0001	20	32353344	0.70448	0.0758659	9.15588e-22	0.000953234	450047	2.02279	1.74331	2.34709
Ever smoker	UKB	ASXL1	wCHIP	ASXL1.pLOF.0.001	20	32353344	0.699236	0.0635444	7.64012e-30	0.0013543	450047	2.01221	1.77658	2.27911
Ever smoker	UKB	ASXL1	wCHIP	ASXL1.pLOF.0.01	20	32353344	0.699236	0.0635444	7.64012e-30	0.0013543	450047	2.01221	1.77658	2.27911
Ever smoker	UKB	ASXL1	wCHIP	ASXL1.pLOF.0.05	20	32353344	0.699236	0.0635444	7.64012e-30	0.0013543	450047	2.01221	1.77658	2.27911
Ever smoker	UKB	ASXL1	wCHIP	ASXL1.pLOF.singleton	20	32353344	0.663673	0.159625	1.8197e-05	0.000213311	450047	1.94191	1.42021	2.65525
Ever smoker	UKB	ASXL1	wCHIP	ASXL1.pLOF_miss.0.0001	20	32353344	0.206761	0.0410397	4.61137e-07	0.00285637	450047	1.22969	1.13465	1.33269
Ever smoker	UKB	ASXL1	wCHIP	ASXL1.pLOF_miss.0.001	20	32353344	0.189658	0.0323349	4.41398e-09	0.00461507	450047	1.20884	1.1346	1.28793
Ever smoker	UKB	ASXL1	wCHIP	ASXL1.pLOF_miss.0.01	20	32353344	0.189658	0.0323349	4.41398e-09	0.00461507	450047	1.20884	1.1346	1.28793
Ever smoker	UKB	ASXL1	wCHIP	ASXL1.pLOF_miss.0.05	20	32353344	0.189658	0.0323349	4.41398e-09	0.00461507	450047	1.20884	1.1346	1.28793
Ever smoker	UKB	ASXL1	wCHIP	ASXL1.pLOF_miss.singleton	20	32353344	0.479883	0.124225	9.25124e-05	0.000326633	450047	1.61589	1.26668	2.06136
Ever smoker	UKB	DNMT3A	woCHIP	DNMT3A.pLOF.0.0001	2	25222855	-0.0586443	0.239446	0.806521	8.22136e-05	450047	0.943042	0.589808	1.50783
Ever smoker	UKB	DNMT3A	woCHIP	DNMT3A.pLOF.0.001	2	25222855	-0.0586443	0.239446	0.806521	8.22136e-05	450047	0.943042	0.589808	1.50783
Ever smoker	UKB	DNMT3A	woCHIP	DNMT3A.pLOF.0.01	2	25222855	-0.0586443	0.239446	0.806521	8.22136e-05	450047	0.943042	0.589808	1.50783
Ever smoker	UKB	DNMT3A	woCHIP	DNMT3A.pLOF.0.05	2	25222855	-0.0586443	0.239446	0.806521	8.22136e-05	450047	0.943042	0.589808	1.50783
Ever smoker	UKB	DNMT3A	woCHIP	DNMT3A.pLOF.singleton	2	25222855	0.0658978	0.269876	0.807093	6.44377e-05	450047	1.06812	0.629355	1.81277
Ever smoker	UKB	DNMT3A	woCHIP	DNMT3A.pLOF_miss.0.0001	2	25222855	0.173847	0.105487	0.0993436	0.000427733	450047	1.18987	0.967628	1.46316
Ever smoker	UKB	DNMT3A	woCHIP	DNMT3A.pLOF_miss.0.001	2	25222855	0.173847	0.105487	0.0993436	0.000427733	450047	1.18987	0.967628	1.46316
Ever smoker	UKB	DNMT3A	woCHIP	DNMT3A.pLOF_miss.0.01	2	25222855	0.173847	0.105487	0.0993436	0.000427733	450047	1.18987	0.967628	1.46316
Ever smoker	UKB	DNMT3A	woCHIP	DNMT3A.pLOF_miss.0.05	2	25222855	0.173847	0.105487	0.0993436	0.000427733	450047	1.18987	0.967628	1.46316
Ever smoker	UKB	DNMT3A	woCHIP	DNMT3A.pLOF_miss.singleton	2	25222855	0.0623281	0.179627	0.728601	0.000147762	450047	1.06431	0.748458	1.51346
Ever smoker	UKB	DNMT3A	wCHIP	DNMT3A.pLOF.0.0001	2	25222855	0.196693	0.0424773	3.59923e-06	0.00264861	450047	1.21737	1.12012	1.32306
Ever smoker	UKB	DNMT3A	wCHIP	DNMT3A.pLOF.0.001	2	25222855	0.196693	0.0424773	3.59923e-06	0.00264861	450047	1.21737	1.12012	1.32306
Ever smoker	UKB	DNMT3A	wCHIP	DNMT3A.pLOF.0.01	2	25222855	0.196693	0.0424773	3.59923e-06	0.00264861	450047	1.21737	1.12012	1.32306
Ever smoker	UKB	DNMT3A	wCHIP	DNMT3A.pLOF.0.05	2	25222855	0.196693	0.0424773	3.59923e-06	0.00264861	450047	1.21737	1.12012	1.32306
Ever smoker	UKB	DNMT3A	wCHIP	DNMT3A.pLOF.singleton	2	25222855	0.113113	0.0903983	0.210837	0.000582161	450047	1.11976	0.937942	1.33682
Ever smoker	UKB	DNMT3A	wCHIP	DNMT3A.pLOF_miss.0.0001	2	25222855	0.163564	0.029335	2.45217e-08	0.00559386	450047	1.1777	1.1119	1.2474
Ever smoker	UKB	DNMT3A	wCHIP	DNMT3A.pLOF_miss.0.001	2	25222855	0.168735	0.0284635	3.04432e-09	0.00594716	450047	1.18381	1.11957	1.25173
Ever smoker	UKB	DNMT3A	wCHIP	DNMT3A.pLOF_miss.0.01	2	25222855	0.168735	0.0284635	3.04432e-09	0.00594716	450047	1.18381	1.11957	1.25173
Ever smoker	UKB	DNMT3A	wCHIP	DNMT3A.pLOF_miss.0.05	2	25222855	0.168735	0.0284635	3.04432e-09	0.00594716	450047	1.18381	1.11957	1.25173
Ever smoker	UKB	DNMT3A	wCHIP	DNMT3A.pLOF_miss.singleton	2	25222855	0.10018	0.0714151	0.160683	0.000933236	450047	1.10537	0.960988	1.27144
Ever smoker	GHS	ASXL1	woCHIP	ASXL1.pLOF.0.0001	20	32353344	0.479767	0.293292	0.101881	0.000208277	129635	NA	NA	NA
Ever smoker	GHS	ASXL1	woCHIP	ASXL1.pLOF.0.001	20	32353344	0.479767	0.293292	0.101881	0.000208277	129635	NA	NA	NA
Ever smoker	GHS	ASXL1	woCHIP	ASXL1.pLOF.0.01	20	32353344	0.479767	0.293292	0.101881	0.000208277	129635	NA	NA	NA
Ever smoker	GHS	ASXL1	woCHIP	ASXL1.pLOF.0.05	20	32353344	0.479767	0.293292	0.101881	0.000208277	129635	NA	NA	NA
Ever smoker	GHS	ASXL1	woCHIP	ASXL1.pLOF.singleton	20	32353344	0.63032	0.35841	0.0786357	0.000142708	129635	NA	NA	NA
Ever smoker	GHS	ASXL1	woCHIP	ASXL1.pLOF_miss.0.0001	20	32353344	-0.0454349	0.0874563	0.603401	0.00227562	129635	NA	NA	NA
Ever smoker	GHS	ASXL1	woCHIP	ASXL1.pLOF_miss.0.001	20	32353344	-0.0433112	0.0681807	0.525272	0.00373356	129635	NA	NA	NA
Ever smoker	GHS	ASXL1	woCHIP	ASXL1.pLOF_miss.0.01	20	32353344	-0.0433112	0.0681807	0.525272	0.00373356	129635	NA	NA	NA
Ever smoker	GHS	ASXL1	woCHIP	ASXL1.pLOF_miss.0.05	20	32353344	-0.0433112	0.0681807	0.525272	0.00373356	129635	NA	NA	NA
Ever smoker	GHS	ASXL1	woCHIP	ASXL1.pLOF_miss.singleton	20	32353344	-0.134125	0.214042	0.530903	0.000389555	129635	NA	NA	NA
Ever smoker	GHS	ASXL1	wCHIP	ASXL1.pLOF.0.0001	20	32353344	0.653369	0.111072	1.11478e-09	0.00177036	129635	NA	NA	NA
Ever smoker	GHS	ASXL1	wCHIP	ASXL1.pLOF.0.001	20	32353344	0.635375	0.0886987	1.35238e-13	0.00277317	129635	NA	NA	NA
Ever smoker	GHS	ASXL1	wCHIP	ASXL1.pLOF.0.01	20	32353344	0.635375	0.0886987	1.35238e-13	0.00277317	129635	NA	NA	NA
Ever smoker	GHS	ASXL1	wCHIP	ASXL1.pLOF.0.05	20	32353344	0.635375	0.0886987	1.35238e-13	0.00277317	129635	NA	NA	NA
Ever smoker	GHS	ASXL1	wCHIP	ASXL1.pLOF.singleton	20	32353344	0.951417	0.204147	6.19541e-07	0.000597832	129635	NA	NA	NA
Ever smoker	GHS	ASXL1	wCHIP	ASXL1.pLOF_miss.0.0001	20	32353344	0.217659	0.0693994	0.00160155	0.00382998	129635	NA	NA	NA
Ever smoker	GHS	ASXL1	wCHIP	ASXL1.pLOF_miss.0.001	20	32353344	0.210614	0.054264	9.48287e-05	0.00627531	129635	NA	NA	NA
Ever smoker	GHS	ASXL1	wCHIP	ASXL1.pLOF_miss.0.01	20	32353344	0.210614	0.054264	9.48287e-05	0.00627531	129635	NA	NA	NA
Ever smoker	GHS	ASXL1	wCHIP	ASXL1.pLOF_miss.0.05	20	32353344	0.210614	0.054264	9.48287e-05	0.00627531	129635	NA	NA	NA
Ever smoker	GHS	ASXL1	wCHIP	ASXL1.pLOF_miss.singleton	20	32353344	0.439264	0.153831	0.00353834	0.000844679	129635	NA	NA	NA
Ever smoker	GHS	DNMT3A	woCHIP	DNMT3A.pLOF.0.0001	2	25222855	-0.186983	0.308263	0.544137	0.000185135	129635	NA	NA	NA
Ever smoker	GHS	DNMT3A	woCHIP	DNMT3A.pLOF.0.001	2	25222855	-0.186983	0.308263	0.544137	0.000185135	129635	NA	NA	NA
Ever smoker	GHS	DNMT3A	woCHIP	DNMT3A.pLOF.0.01	2	25222855	-0.186983	0.308263	0.544137	0.000185135	129635	NA	NA	NA
Ever smoker	GHS	DNMT3A	woCHIP	DNMT3A.pLOF.0.05	2	25222855	-0.186983	0.308263	0.544137	0.000185135	129635	NA	NA	NA
Ever smoker	GHS	DNMT3A	woCHIP	DNMT3A.pLOF.singleton	2	25222855	0.0227615	0.379393	0.95216	0.000123423	129635	NA	NA	NA
Ever smoker	GHS	DNMT3A	woCHIP	DNMT3A.pLOF_miss.0.0001	2	25222855	-0.0388166	0.161123	0.809623	0.000671115	129635	NA	NA	NA
Ever smoker	GHS	DNMT3A	woCHIP	DNMT3A.pLOF_miss.0.001	2	25222855	-0.0388166	0.161123	0.809623	0.000671115	129635	NA	NA	NA
Ever smoker	GHS	DNMT3A	woCHIP	DNMT3A.pLOF_miss.0.01	2	25222855	-0.0388166	0.161123	0.809623	0.000671115	129635	NA	NA	NA
Ever smoker	GHS	DNMT3A	woCHIP	DNMT3A.pLOF_miss.0.05	2	25222855	-0.0388166	0.161123	0.809623	0.000671115	129635	NA	NA	NA
Ever smoker	GHS	DNMT3A	woCHIP	DNMT3A.pLOF_miss.singleton	2	25222855	0.268137	0.248384	0.280354	0.000285417	129635	NA	NA	NA
Ever smoker	GHS	DNMT3A	wCHIP	DNMT3A.pLOF.0.0001	2	25222855	0.119051	0.0751368	0.113091	0.00312801	129635	NA	NA	NA
Ever smoker	GHS	DNMT3A	wCHIP	DNMT3A.pLOF.0.001	2	25222855	0.113168	0.0736835	0.124571	0.00325529	129635	NA	NA	NA
Ever smoker	GHS	DNMT3A	wCHIP	DNMT3A.pLOF.0.01	2	25222855	0.113168	0.0736835	0.124571	0.00325529	129635	NA	NA	NA
Ever smoker	GHS	DNMT3A	wCHIP	DNMT3A.pLOF.0.05	2	25222855	0.113168	0.0736835	0.124571	0.00325529	129635	NA	NA	NA
Ever smoker	GHS	DNMT3A	wCHIP	DNMT3A.pLOF.singleton	2	25222855	0.21469	0.121315	0.0767786	0.00119181	129635	NA	NA	NA
Ever smoker	GHS	DNMT3A	wCHIP	DNMT3A.pLOF_miss.0.0001	2	25222855	0.189832	0.0529993	0.00032496	0.00647587	129635	NA	NA	NA
Ever smoker	GHS	DNMT3A	wCHIP	DNMT3A.pLOF_miss.0.001	2	25222855	0.189944	0.0498952	0.000132929	0.00733598	129635	NA	NA	NA
Ever smoker	GHS	DNMT3A	wCHIP	DNMT3A.pLOF_miss.0.01	2	25222855	0.189944	0.0498952	0.000132929	0.00733598	129635	NA	NA	NA
Ever smoker	GHS	DNMT3A	wCHIP	DNMT3A.pLOF_miss.0.05	2	25222855	0.189944	0.0498952	0.000132929	0.00733598	129635	NA	NA	NA
Ever smoker	GHS	DNMT3A	wCHIP	DNMT3A.pLOF_miss.singleton	2	25222855	0.259885	0.0922705	0.0045996	0.00211363	129635	NA	NA	NA
Nicotine dependence	GHS	ASXL1	woCHIP	ASXL1.pLOF.0.0001	20	32353344	0.110736	0.363427	0.760594	0.000204983	119522	1.1171	0.547945	2.27744
Nicotine dependence	GHS	ASXL1	woCHIP	ASXL1.pLOF.0.001	20	32353344	0.110736	0.363427	0.760594	0.000204983	119522	1.1171	0.547945	2.27744
Nicotine dependence	GHS	ASXL1	woCHIP	ASXL1.pLOF.0.01	20	32353344	0.110736	0.363427	0.760594	0.000204983	119522	1.1171	0.547945	2.27744
Nicotine dependence	GHS	ASXL1	woCHIP	ASXL1.pLOF.0.05	20	32353344	0.110736	0.363427	0.760594	0.000204983	119522	1.1171	0.547945	2.27744
Nicotine dependence	GHS	ASXL1	woCHIP	ASXL1.pLOF.singleton	20	32353344	0.271881	0.442535	0.538969	0.000146417	119522	1.31243	0.551294	3.12442
Nicotine dependence	GHS	ASXL1	woCHIP	ASXL1.pLOF_miss.0.0001	20	32353344	-0.104838	0.106642	0.32557	0.00224227	119522	0.90047	0.730624	1.1098
Nicotine dependence	GHS	ASXL1	woCHIP	ASXL1.pLOF_miss.0.001	20	32353344	-0.150135	0.0830286	0.07057	0.00370643	119522	0.860592	0.731344	1.01268
Nicotine dependence	GHS	ASXL1	woCHIP	ASXL1.pLOF_miss.0.01	20	32353344	-0.150135	0.0830286	0.07057	0.00370643	119522	0.860592	0.731344	1.01268
Nicotine dependence	GHS	ASXL1	woCHIP	ASXL1.pLOF_miss.0.05	20	32353344	-0.150135	0.0830286	0.07057	0.00370643	119522	0.860592	0.731344	1.01268
Nicotine dependence	GHS	ASXL1	woCHIP	ASXL1.pLOF_miss.singleton	20	32353344	-0.0517948	0.262645	0.843668	0.000384866	119522	0.949524	0.567463	1.58882
Nicotine dependence	GHS	ASXL1	wCHIP	ASXL1.pLOF.0.0001	20	32353344	0.608356	0.116474	4.47909e-07	0.00177373	119522	1.83741	1.46238	2.30861
Nicotine dependence	GHS	ASXL1	wCHIP	ASXL1.pLOF.0.001	20	32353344	0.68584	0.0937174	1.80759e-12	0.00277355	119522	1.98544	1.65228	2.38578
Nicotine dependence	GHS	ASXL1	wCHIP	ASXL1.pLOF.0.01	20	32353344	0.68584	0.0937174	1.80759e-12	0.00277355	119522	1.98544	1.65228	2.38578
Nicotine dependence	GHS	ASXL1	wCHIP	ASXL1.pLOF.0.05	20	32353344	0.68584	0.0937174	1.80759e-12	0.00277355	119522	1.98544	1.65228	2.38578
Nicotine dependence	GHS	ASXL1	wCHIP	ASXL1.pLOF.singleton	20	32353344	0.723152	0.192491	0.000284492	0.000610766	119522	2.06092	1.41322	3.00547
Nicotine dependence	GHS	ASXL1	wCHIP	ASXL1.pLOF_miss.0.0001	20	32353344	0.219446	0.0852428	0.0100425	0.00380683	119522	1.24539	1.05377	1.47185
Nicotine dependence	GHS	ASXL1	wCHIP	ASXL1.pLOF_miss.0.001	20	32353344	0.196733	0.0642702	0.00251125	0.00625408	119522	1.21742	1.07333	1.38085
Nicotine dependence	GHS	ASXL1	wCHIP	ASXL1.pLOF_miss.0.01	20	32353344	0.196733	0.0642702	0.00251125	0.00625408	119522	1.21742	1.07333	1.38085
Nicotine dependence	GHS	ASXL1	wCHIP	ASXL1.pLOF_miss.0.05	20	32353344	0.196733	0.0642702	0.00251125	0.00625408	119522	1.21742	1.07333	1.38085
Nicotine dependence	GHS	ASXL1	wCHIP	ASXL1.pLOF_miss.singleton	20	32353344	0.459238	0.16635	0.00712558	0.000849216	119522	1.58287	1.14247	2.19303
Nicotine dependence	GHS	DNMT3A	woCHIP	DNMT3A.pLOF.0.0001	2	25222855	-0.537293	0.435287	0.217076	0.0001757	119522	0.584328	0.248962	1.37145
Nicotine dependence	GHS	DNMT3A	woCHIP	DNMT3A.pLOF.0.001	2	25222855	-0.537293	0.435287	0.217076	0.0001757	119522	0.584328	0.248962	1.37145
Nicotine dependence	GHS	DNMT3A	woCHIP	DNMT3A.pLOF.0.01	2	25222855	-0.537293	0.435287	0.217076	0.0001757	119522	0.584328	0.248962	1.37145
Nicotine dependence	GHS	DNMT3A	woCHIP	DNMT3A.pLOF.0.05	2	25222855	-0.537293	0.435287	0.217076	0.0001757	119522	0.584328	0.248962	1.37145
Nicotine dependence	GHS	DNMT3A	woCHIP	DNMT3A.pLOF.singleton	2	25222855	-0.252753	0.517565	0.625301	0.000117133	119522	0.77666	0.281625	2.14186
Nicotine dependence	GHS	DNMT3A	woCHIP	DNMT3A.pLOF_miss.0.0001	2	25222855	-0.359312	0.212475	0.0908218	0.000660966	119522	0.698156	0.460352	1.0588
Nicotine dependence	GHS	DNMT3A	woCHIP	DNMT3A.pLOF_miss.0.001	2	25222855	-0.359312	0.212475	0.0908218	0.000660966	119522	0.698156	0.460352	1.0588
Nicotine dependence	GHS	DNMT3A	woCHIP	DNMT3A.pLOF_miss.0.01	2	25222855	-0.359312	0.212475	0.0908218	0.000660966	119522	0.698156	0.460352	1.0588
Nicotine dependence	GHS	DNMT3A	woCHIP	DNMT3A.pLOF_miss.0.05	2	25222855	-0.359312	0.212475	0.0908218	0.000660966	119522	0.698156	0.460352	1.0588
Nicotine dependence	GHS	DNMT3A	woCHIP	DNMT3A.pLOF_miss.singleton	2	25222855	0.130436	0.3248	0.687987	0.00028865	119522	1.13933	0.602799	2.15339
Nicotine dependence	GHS	DNMT3A	wCHIP	DNMT3A.pLOF.0.0001	2	25222855	0.180279	0.101767	0.0764804	0.00308311	119522	1.19755	0.980999	1.46191
Nicotine dependence	GHS	DNMT3A	wCHIP	DNMT3A.pLOF.0.001	2	25222855	0.188736	0.0998129	0.0586381	0.0032128	119522	1.20772	0.993126	1.46869
Nicotine dependence	GHS	DNMT3A	wCHIP	DNMT3A.pLOF.0.01	2	25222855	0.188736	0.0998129	0.0586381	0.0032128	119522	1.20772	0.993126	1.46869
Nicotine dependence	GHS	DNMT3A	wCHIP	DNMT3A.pLOF.0.05	2	25222855	0.188736	0.0998129	0.0586381	0.0032128	119522	1.20772	0.993126	1.46869
Nicotine dependence	GHS	DNMT3A	wCHIP	DNMT3A.pLOF.singleton	2	25222855	0.150229	0.159931	0.347559	0.00122153	119522	1.1621	0.849391	1.58994
Nicotine dependence	GHS	DNMT3A	wCHIP	DNMT3A.pLOF_miss.0.0001	2	25222855	0.242719	0.0669544	0.000367917	0.00642978	119522	1.27471	1.11794	1.45346
Nicotine dependence	GHS	DNMT3A	wCHIP	DNMT3A.pLOF_miss.0.001	2	25222855	0.220794	0.0628663	0.000547092	0.00732501	119522	1.24707	1.1025	1.4106
Nicotine dependence	GHS	DNMT3A	wCHIP	DNMT3A.pLOF_miss.0.01	2	25222855	0.220794	0.0628663	0.000547092	0.00732501	119522	1.24707	1.1025	1.4106
Nicotine dependence	GHS	DNMT3A	wCHIP	DNMT3A.pLOF_miss.0.05	2	25222855	0.220794	0.0628663	0.000547092	0.00732501	119522	1.24707	1.1025	1.4106
Nicotine dependence	GHS	DNMT3A	wCHIP	DNMT3A.pLOF_miss.singleton	2	25222855	0.24236	0.121245	0.0456163	0.00220043	119522	1.27425	1.00473	1.61607
Heavy smoker	GHS	ASXL1	woCHIP	ASXL1.pLOF.0.0001	20	32353344	0.907184	0.601911	0.131766	0.000174809	65786	NA	NA	NA
Heavy smoker	GHS	ASXL1	woCHIP	ASXL1.pLOF.0.001	20	32353344	0.907184	0.601911	0.131766	0.000174809	65786	NA	NA	NA
Heavy smoker	GHS	ASXL1	woCHIP	ASXL1.pLOF.0.01	20	32353344	0.907184	0.601911	0.131766	0.000174809	65786	NA	NA	NA
Heavy smoker	GHS	ASXL1	woCHIP	ASXL1.pLOF.0.05	20	32353344	0.907184	0.601911	0.131766	0.000174809	65786	NA	NA	NA
Heavy smoker	GHS	ASXL1	woCHIP	ASXL1.pLOF.singleton	20	32353344	1.11628	0.697026	0.109267	0.000114006	65786	NA	NA	NA
Heavy smoker	GHS	ASXL1	woCHIP	ASXL1.pLOF_miss.0.0001	20	32353344	0.206813	0.199048	0.298799	0.00238653	65786	NA	NA	NA
Heavy smoker	GHS	ASXL1	woCHIP	ASXL1.pLOF_miss.0.001	20	32353344	0.147035	0.157381	0.350168	0.003861	65786	NA	NA	NA
Heavy smoker	GHS	ASXL1	woCHIP	ASXL1.pLOF_miss.0.01	20	32353344	0.147035	0.157381	0.350168	0.003861	65786	NA	NA	NA
Heavy smoker	GHS	ASXL1	woCHIP	ASXL1.pLOF_miss.0.05	20	32353344	0.147035	0.157381	0.350168	0.003861	65786	NA	NA	NA
Heavy smoker	GHS	ASXL1	woCHIP	ASXL1.pLOF_miss.singleton	20	32353344	0.160678	0.421822	0.703267	0.000478825	65786	NA	NA	NA
Heavy smoker	GHS	ASXL1	wCHIP	ASXL1.pLOF.0.0001	20	32353344	0.832698	0.18778	2.68485e-05	0.00129967	65786	NA	NA	NA
Heavy smoker	GHS	ASXL1	wCHIP	ASXL1.pLOF.0.001	20	32353344	0.952284	0.147666	1.31377e-09	0.00209771	65786	NA	NA	NA
Heavy smoker	GHS	ASXL1	wCHIP	ASXL1.pLOF.0.01	20	32353344	0.952284	0.147666	1.31377e-09	0.00209771	65786	NA	NA	NA
Heavy smoker	GHS	ASXL1	wCHIP	ASXL1.pLOF.0.05	20	32353344	0.952284	0.147666	1.31377e-09	0.00209771	65786	NA	NA	NA
Heavy smoker	GHS	ASXL1	wCHIP	ASXL1.pLOF.singleton	20	32353344	0.824752	0.280713	0.00499413	0.000547229	65786	NA	NA	NA
Heavy smoker	GHS	ASXL1	wCHIP	ASXL1.pLOF_miss.0.0001	20	32353344	0.471549	0.135418	0.000839711	0.00351139	65786	NA	NA	NA
Heavy smoker	GHS	ASXL1	wCHIP	ASXL1.pLOF_miss.0.001	20	32353344	0.498901	0.106141	6.91576e-06	0.0057611	65786	NA	NA	NA
Heavy smoker	GHS	ASXL1	wCHIP	ASXL1.pLOF_miss.0.01	20	32353344	0.498901	0.106141	6.91576e-06	0.0057611	65786	NA	NA	NA
Heavy smoker	GHS	ASXL1	wCHIP	ASXL1.pLOF_miss.0.05	20	32353344	0.498901	0.106141	6.91576e-06	0.0057611	65786	NA	NA	NA
Heavy smoker	GHS	ASXL1	wCHIP	ASXL1.pLOF_miss.singleton	20	32353344	0.59911	0.28554	0.0358905	0.000912048	65786	NA	NA	NA
Heavy smoker	GHS	DNMT3A	woCHIP	DNMT3A.pLOF.0.0001	2	25222855	-0.013721	0.627491	0.982555	0.000212811	65786	NA	NA	NA
Heavy smoker	GHS	DNMT3A	woCHIP	DNMT3A.pLOF.0.001	2	25222855	-0.013721	0.627491	0.982555	0.000212811	65786	NA	NA	NA
Heavy smoker	GHS	DNMT3A	woCHIP	DNMT3A.pLOF.0.01	2	25222855	-0.013721	0.627491	0.982555	0.000212811	65786	NA	NA	NA
Heavy smoker	GHS	DNMT3A	woCHIP	DNMT3A.pLOF.0.05	2	25222855	-0.013721	0.627491	0.982555	0.000212811	65786	NA	NA	NA
Heavy smoker	GHS	DNMT3A	woCHIP	DNMT3A.pLOF.singleton	2	25222855	0.014825	0.780132	0.984839	0.000136807	65786	NA	NA	NA
Heavy smoker	GHS	DNMT3A	woCHIP	DNMT3A.pLOF_miss.0.0001	2	25222855	-0.217151	0.350139	0.535136	0.000691637	65786	NA	NA	NA
Heavy smoker	GHS	DNMT3A	woCHIP	DNMT3A.pLOF_miss.0.001	2	25222855	-0.217151	0.350139	0.535136	0.000691637	65786	NA	NA	NA
Heavy smoker	GHS	DNMT3A	woCHIP	DNMT3A.pLOF_miss.0.01	2	25222855	-0.217151	0.350139	0.535136	0.000691637	65786	NA	NA	NA
Heavy smoker	GHS	DNMT3A	woCHIP	DNMT3A.pLOF_miss.0.05	2	25222855	-0.217151	0.350139	0.535136	0.000691637	65786	NA	NA	NA
Heavy smoker	GHS	DNMT3A	woCHIP	DNMT3A.pLOF_miss.singleton	2	25222855	-0.365267	0.524518	0.486188	0.000304016	65786	NA	NA	NA
Heavy smoker	GHS	DNMT3A	wCHIP	DNMT3A.pLOF.0.0001	2	25222855	0.0444632	0.163382	0.785512	0.00306296	65786	NA	NA	NA
Heavy smoker	GHS	DNMT3A	wCHIP	DNMT3A.pLOF.0.001	2	25222855	0.049224	0.16036	0.758875	0.00319217	65786	NA	NA	NA
Heavy smoker	GHS	DNMT3A	wCHIP	DNMT3A.pLOF.0.01	2	25222855	0.049224	0.16036	0.758875	0.00319217	65786	NA	NA	NA
Heavy smoker	GHS	DNMT3A	wCHIP	DNMT3A.pLOF.0.05	2	25222855	0.049224	0.16036	0.758875	0.00319217	65786	NA	NA	NA
Heavy smoker	GHS	DNMT3A	wCHIP	DNMT3A.pLOF.singleton	2	25222855	-0.010926	0.235002	0.962917	0.00147448	65786	NA	NA	NA
Heavy smoker	GHS	DNMT3A	wCHIP	DNMT3A.pLOF_miss.0.0001	2	25222855	0.260676	0.116267	0.0249586	0.00625513	65786	NA	NA	NA
Heavy smoker	GHS	DNMT3A	wCHIP	DNMT3A.pLOF_miss.0.001	2	25222855	0.226447	0.109412	0.0384822	0.00702277	65786	NA	NA	NA
Heavy smoker	GHS	DNMT3A	wCHIP	DNMT3A.pLOF_miss.0.01	2	25222855	0.226447	0.109412	0.0384822	0.00702277	65786	NA	NA	NA
Heavy smoker	GHS	DNMT3A	wCHIP	DNMT3A.pLOF_miss.0.05	2	25222855	0.226447	0.109412	0.0384822	0.00702277	65786	NA	NA	NA
Heavy smoker	GHS	DNMT3A	wCHIP	DNMT3A.pLOF_miss.singleton	2	25222855	0.133062	0.172249	0.439821	0.00281975	65786	NA	NA	NA
Heavy smoker	UKB	ASXL1	woCHIP	ASXL1.pLOF.0.0001	20	32353344	0.417135	0.308947	0.176958	7.60365e-05	341941	1.51761	0.828282	2.78061
Heavy smoker	UKB	ASXL1	woCHIP	ASXL1.pLOF.0.001	20	32353344	0.417135	0.308947	0.176958	7.60365e-05	341941	1.51761	0.828282	2.78061
Heavy smoker	UKB	ASXL1	woCHIP	ASXL1.pLOF.0.01	20	32353344	0.417135	0.308947	0.176958	7.60365e-05	341941	1.51761	0.828282	2.78061
Heavy smoker	UKB	ASXL1	woCHIP	ASXL1.pLOF.0.05	20	32353344	0.417135	0.308947	0.176958	7.60365e-05	341941	1.51761	0.828282	2.78061
Heavy smoker	UKB	ASXL1	woCHIP	ASXL1.pLOF.singleton	20	32353344	0.641561	0.360356	0.0750188	5.70274e-05	341941	1.89944	0.937314	3.84917
Heavy smoker	UKB	ASXL1	woCHIP	ASXL1.pLOF_miss.0.0001	20	32353344	-0.0395224	0.0635101	0.533744	0.00198426	341941	0.961248	0.84874	1.08867
Heavy smoker	UKB	ASXL1	woCHIP	ASXL1.pLOF_miss.0.001	20	32353344	-0.0427793	0.04885	0.381179	0.00332221	341941	0.958123	0.870641	1.05439
Heavy smoker	UKB	ASXL1	woCHIP	ASXL1.pLOF_miss.0.01	20	32353344	-0.0427793	0.04885	0.381179	0.00332221	341941	0.958123	0.870641	1.05439
Heavy smoker	UKB	ASXL1	woCHIP	ASXL1.pLOF_miss.0.05	20	32353344	-0.0427793	0.04885	0.381179	0.00332221	341941	0.958123	0.870641	1.05439
Heavy smoker	UKB	ASXL1	woCHIP	ASXL1.pLOF_miss.singleton	20	32353344	0.133718	0.204175	0.512519	0.000197402	341941	1.14307	0.766083	1.70557
Heavy smoker	UKB	ASXL1	wCHIP	ASXL1.pLOF.0.0001	20	32353344	0.69159	0.0881053	4.73587e-15	0.000826166	341941	1.99689	1.68018	2.37329
Heavy smoker	UKB	ASXL1	wCHIP	ASXL1.pLOF.0.001	20	32353344	0.643237	0.0746119	8.84504e-18	0.00115371	341941	1.90263	1.64378	2.20224
Heavy smoker	UKB	ASXL1	wCHIP	ASXL1.pLOF.0.01	20	32353344	0.643237	0.0746119	8.84504e-18	0.00115371	341941	1.90263	1.64378	2.20224
Heavy smoker	UKB	ASXL1	wCHIP	ASXL1.pLOF.0.05	20	32353344	0.643237	0.0746119	8.84504e-18	0.00115371	341941	1.90263	1.64378	2.20224
Heavy smoker	UKB	ASXL1	wCHIP	ASXL1.pLOF.singleton	20	32353344	0.75629	0.17324	1.24977e-05	0.000216412	341941	2.13036	1.51701	2.9917
Heavy smoker	UKB	ASXL1	wCHIP	ASXL1.pLOF_miss.0.0001	20	32353344	0.200548	0.0514421	0.000111915	0.00272415	341941	1.22207	1.10486	1.35172
Heavy smoker	UKB	ASXL1	wCHIP	ASXL1.pLOF_miss.0.001	20	32353344	0.15517	0.0408134	0.000160639	0.00438672	341941	1.16786	1.07807	1.26512
Heavy smoker	UKB	ASXL1	wCHIP	ASXL1.pLOF_miss.0.01	20	32353344	0.15517	0.0408134	0.000160639	0.00438672	341941	1.16786	1.07807	1.26512
Heavy smoker	UKB	ASXL1	wCHIP	ASXL1.pLOF_miss.0.05	20	32353344	0.15517	0.0408134	0.000160639	0.00438672	341941	1.16786	1.07807	1.26512
Heavy smoker	UKB	ASXL1	wCHIP	ASXL1.pLOF_miss.singleton	20	32353344	0.461743	0.138118	0.000952555	0.000356787	341941	1.58684	1.2105	2.08018
Heavy smoker	UKB	DNMT3A	woCHIP	DNMT3A.pLOF.0.0001	2	25222855	0.0503954	0.296944	0.865236	8.481e-05	341941	1.05169	0.587655	1.88213
Heavy smoker	UKB	DNMT3A	woCHIP	DNMT3A.pLOF.0.001	2	25222855	0.0503954	0.296944	0.865236	8.481e-05	341941	1.05169	0.587655	1.88213
Heavy smoker	UKB	DNMT3A	woCHIP	DNMT3A.pLOF.0.01	2	25222855	0.0503954	0.296944	0.865236	8.481e-05	341941	1.05169	0.587655	1.88213
Heavy smoker	UKB	DNMT3A	woCHIP	DNMT3A.pLOF.0.05	2	25222855	0.0503954	0.296944	0.865236	8.481e-05	341941	1.05169	0.587655	1.88213
Heavy smoker	UKB	DNMT3A	woCHIP	DNMT3A.pLOF.singleton	2	25222855	0.224766	0.329035	0.494541	7.01875e-05	341941	1.25203	0.656953	2.38613
Heavy smoker	UKB	DNMT3A	woCHIP	DNMT3A.pLOF_miss.0.0001	2	25222855	0.134028	0.136673	0.326768	0.000409427	341941	1.14342	0.87472	1.49467
Heavy smoker	UKB	DNMT3A	woCHIP	DNMT3A.pLOF_miss.0.001	2	25222855	0.134028	0.136673	0.326768	0.000409427	341941	1.14342	0.87472	1.49467
Heavy smoker	UKB	DNMT3A	woCHIP	DNMT3A.pLOF_miss.0.01	2	25222855	0.134028	0.136673	0.326768	0.000409427	341941	1.14342	0.87472	1.49467
Heavy smoker	UKB	DNMT3A	woCHIP	DNMT3A.pLOF_miss.0.05	2	25222855	0.134028	0.136673	0.326768	0.000409427	341941	1.14342	0.87472	1.49467
Heavy smoker	UKB	DNMT3A	woCHIP	DNMT3A.pLOF_miss.singleton	2	25222855	0.218081	0.216121	0.312941	0.000165233	341941	1.24369	0.814227	1.89967
Heavy smoker	UKB	DNMT3A	wCHIP	DNMT3A.pLOF.0.0001	2	25222855	0.192029	0.0526354	0.000298628	0.00255453	341941	1.21171	1.09293	1.34339
Heavy smoker	UKB	DNMT3A	wCHIP	DNMT3A.pLOF.0.001	2	25222855	0.192029	0.0526354	0.000298628	0.00255453	341941	1.21171	1.09293	1.34339
Heavy smoker	UKB	DNMT3A	wCHIP	DNMT3A.pLOF.0.01	2	25222855	0.192029	0.0526354	0.000298628	0.00255453	341941	1.21171	1.09293	1.34339
Heavy smoker	UKB	DNMT3A	wCHIP	DNMT3A.pLOF.0.05	2	25222855	0.192029	0.0526354	0.000298628	0.00255453	341941	1.21171	1.09293	1.34339
Heavy smoker	UKB	DNMT3A	wCHIP	DNMT3A.pLOF.singleton	2	25222855	0.0955823	0.104686	0.361224	0.00067848	341941	1.1003	0.896191	1.35089
Heavy smoker	UKB	DNMT3A	wCHIP	DNMT3A.pLOF_miss.0.0001	2	25222855	0.140269	0.0367199	0.000148047	0.00537958	341941	1.15058	1.07068	1.23644
Heavy smoker	UKB	DNMT3A	wCHIP	DNMT3A.pLOF_miss.0.001	2	25222855	0.140967	0.0356468	8.56979e-05	0.00571151	341941	1.15139	1.07369	1.23471
Heavy smoker	UKB	DNMT3A	wCHIP	DNMT3A.pLOF_miss.0.01	2	25222855	0.140967	0.0356468	8.56979e-05	0.00571151	341941	1.15139	1.07369	1.23471
Heavy smoker	UKB	DNMT3A	wCHIP	DNMT3A.pLOF_miss.0.05	2	25222855	0.140967	0.0356468	8.56979e-05	0.00571151	341941	1.15139	1.07369	1.23471
Heavy smoker	UKB	DNMT3A	wCHIP	DNMT3A.pLOF_miss.singleton	2	25222855	0.129513	0.0815361	0.112193	0.00112739	341941	1.13827	0.970157	1.33552
Former smoker	GHS	ASXL1	woCHIP	ASXL1.pLOF.0.0001	20	32353344	-0.417421	0.441525	0.344451	0.000262956	70354	NA	NA	NA
Former smoker	GHS	ASXL1	woCHIP	ASXL1.pLOF.0.001	20	32353344	-0.417421	0.441525	0.344451	0.000262956	70354	NA	NA	NA
Former smoker	GHS	ASXL1	woCHIP	ASXL1.pLOF.0.01	20	32353344	-0.417421	0.441525	0.344451	0.000262956	70354	NA	NA	NA
Former smoker	GHS	ASXL1	woCHIP	ASXL1.pLOF.0.05	20	32353344	-0.417421	0.441525	0.344451	0.000262956	70354	NA	NA	NA
Former smoker	GHS	ASXL1	woCHIP	ASXL1.pLOF.singleton	20	32353344	-0.352702	0.579711	0.542915	0.000191887	70354	NA	NA	NA
Former smoker	GHS	ASXL1	woCHIP	ASXL1.pLOF_miss.0.0001	20	32353344	0.0864	0.131793	0.512099	0.00221736	70354	NA	NA	NA
Former smoker	GHS	ASXL1	woCHIP	ASXL1.pLOF_miss.0.001	20	32353344	0.0539007	0.102772	0.599954	0.00366006	70354	NA	NA	NA
Former smoker	GHS	ASXL1	woCHIP	ASXL1.pLOF_miss.0.01	20	32353344	0.0539007	0.102772	0.599954	0.00366006	70354	NA	NA	NA
Former smoker	GHS	ASXL1	woCHIP	ASXL1.pLOF_miss.0.05	20	32353344	0.0539007	0.102772	0.599954	0.00366006	70354	NA	NA	NA
Former smoker	GHS	ASXL1	woCHIP	ASXL1.pLOF_miss.singleton	20	32353344	0.468184	0.297672	0.11576	0.000504591	70354	NA	NA	NA
Former smoker	GHS	ASXL1	wCHIP	ASXL1.pLOF.0.0001	20	32353344	-0.430891	0.140047	0.0028064	0.0023595	70354	NA	NA	NA
Former smoker	GHS	ASXL1	wCHIP	ASXL1.pLOF.0.001	20	32353344	-0.50393	0.11187	1.31532e-05	0.00367428	70354	NA	NA	NA
Former smoker	GHS	ASXL1	wCHIP	ASXL1.pLOF.0.01	20	32353344	-0.50393	0.11187	1.31532e-05	0.00367428	70354	NA	NA	NA
Former smoker	GHS	ASXL1	wCHIP	ASXL1.pLOF.0.05	20	32353344	-0.50393	0.11187	1.31532e-05	0.00367428	70354	NA	NA	NA
Former smoker	GHS	ASXL1	wCHIP	ASXL1.pLOF.singleton	20	32353344	-0.649988	0.212429	0.00333472	0.000973648	70354	NA	NA	NA
Former smoker	GHS	ASXL1	wCHIP	ASXL1.pLOF_miss.0.0001	20	32353344	-0.129184	0.103354	0.211327	0.00429968	70354	NA	NA	NA
Former smoker	GHS	ASXL1	wCHIP	ASXL1.pLOF_miss.0.001	20	32353344	-0.175799	0.0811332	0.030251	0.00704295	70354	NA	NA	NA
Former smoker	GHS	ASXL1	wCHIP	ASXL1.pLOF_miss.0.01	20	32353344	-0.175799	0.0811332	0.030251	0.00704295	70354	NA	NA	NA
Former smoker	GHS	ASXL1	wCHIP	ASXL1.pLOF_miss.0.05	20	32353344	-0.175799	0.0811332	0.030251	0.00704295	70354	NA	NA	NA
Former smoker	GHS	ASXL1	wCHIP	ASXL1.pLOF_miss.singleton	20	32353344	-0.244086	0.201569	0.225921	0.00128635	70354	NA	NA	NA
Former smoker	GHS	DNMT3A	woCHIP	DNMT3A.pLOF.0.0001	2	25222855	0.589458	0.585081	0.313703	0.000163459	70354	NA	NA	NA
Former smoker	GHS	DNMT3A	woCHIP	DNMT3A.pLOF.0.001	2	25222855	0.589458	0.585081	0.313703	0.000163459	70354	NA	NA	NA
Former smoker	GHS	DNMT3A	woCHIP	DNMT3A.pLOF.0.01	2	25222855	0.589458	0.585081	0.313703	0.000163459	70354	NA	NA	NA
Former smoker	GHS	DNMT3A	woCHIP	DNMT3A.pLOF.0.05	2	25222855	0.589458	0.585081	0.313703	0.000163459	70354	NA	NA	NA
Former smoker	GHS	DNMT3A	woCHIP	DNMT3A.pLOF.singleton	2	25222855	0.435924	0.634658	0.492168	0.000135031	70354	NA	NA	NA
Former smoker	GHS	DNMT3A	woCHIP	DNMT3A.pLOF_miss.0.0001	2	25222855	0.109817	0.27106	0.685375	0.000646729	70354	NA	NA	NA
Former smoker	GHS	DNMT3A	woCHIP	DNMT3A.pLOF_miss.0.001	2	25222855	0.109817	0.27106	0.685375	0.000646729	70354	NA	NA	NA
Former smoker	GHS	DNMT3A	woCHIP	DNMT3A.pLOF_miss.0.01	2	25222855	0.109817	0.27106	0.685375	0.000646729	70354	NA	NA	NA
Former smoker	GHS	DNMT3A	woCHIP	DNMT3A.pLOF_miss.0.05	2	25222855	0.109817	0.27106	0.685375	0.000646729	70354	NA	NA	NA
Former smoker	GHS	DNMT3A	woCHIP	DNMT3A.pLOF_miss.singleton	2	25222855	0.171254	0.356398	0.630861	0.000397987	70354	NA	NA	NA
Former smoker	GHS	DNMT3A	wCHIP	DNMT3A.pLOF.0.0001	2	25222855	-0.23804	0.124792	0.0564573	0.00324075	70354	NA	NA	NA
Former smoker	GHS	DNMT3A	wCHIP	DNMT3A.pLOF.0.001	2	25222855	-0.280617	0.122833	0.0223398	0.00336868	70354	NA	NA	NA
Former smoker	GHS	DNMT3A	wCHIP	DNMT3A.pLOF.0.01	2	25222855	-0.280617	0.122833	0.0223398	0.00336868	70354	NA	NA	NA
Former smoker	GHS	DNMT3A	wCHIP	DNMT3A.pLOF.0.05	2	25222855	-0.280617	0.122833	0.0223398	0.00336868	70354	NA	NA	NA
Former smoker	GHS	DNMT3A	wCHIP	DNMT3A.pLOF.singleton	2	25222855	-0.248697	0.176938	0.159856	0.00167723	70354	NA	NA	NA
Former smoker	GHS	DNMT3A	wCHIP	DNMT3A.pLOF_miss.0.0001	2	25222855	-0.145498	0.0865215	0.0926382	0.0068795	70354	NA	NA	NA
Former smoker	GHS	DNMT3A	wCHIP	DNMT3A.pLOF_miss.0.001	2	25222855	-0.156141	0.0809772	0.0538282	0.00783182	70354	NA	NA	NA
Former smoker	GHS	DNMT3A	wCHIP	DNMT3A.pLOF_miss.0.01	2	25222855	-0.156141	0.0809772	0.0538282	0.00783182	70354	NA	NA	NA
Former smoker	GHS	DNMT3A	wCHIP	DNMT3A.pLOF_miss.0.05	2	25222855	-0.156141	0.0809772	0.0538282	0.00783182	70354	NA	NA	NA
Former smoker	GHS	DNMT3A	wCHIP	DNMT3A.pLOF_miss.singleton	2	25222855	-0.296366	0.129294	0.0218948	0.00311994	70354	NA	NA	NA
Former smoker	UKB	ASXL1	woCHIP	ASXL1.pLOF.0.0001	20	32353344	-0.224923	0.467179	0.630197	0.000111457	143553	NA	NA	NA
Former smoker	UKB	ASXL1	woCHIP	ASXL1.pLOF.0.001	20	32353344	-0.224923	0.467179	0.630197	0.000111457	143553	NA	NA	NA
Former smoker	UKB	ASXL1	woCHIP	ASXL1.pLOF.0.01	20	32353344	-0.224923	0.467179	0.630197	0.000111457	143553	NA	NA	NA
Former smoker	UKB	ASXL1	woCHIP	ASXL1.pLOF.0.05	20	32353344	-0.224923	0.467179	0.630197	0.000111457	143553	NA	NA	NA
Former smoker	UKB	ASXL1	woCHIP	ASXL1.pLOF.singleton	20	32353344	-0.286482	0.477681	0.548682	0.000104491	143553	NA	NA	NA
Former smoker	UKB	ASXL1	woCHIP	ASXL1.pLOF_miss.0.0001	20	32353344	-0.0985845	0.102513	0.33621	0.00196443	143553	NA	NA	NA
Former smoker	UKB	ASXL1	woCHIP	ASXL1.pLOF_miss.0.001	20	32353344	-0.106254	0.0789608	0.178415	0.00331933	143553	NA	NA	NA
Former smoker	UKB	ASXL1	woCHIP	ASXL1.pLOF_miss.0.01	20	32353344	-0.106254	0.0789608	0.178415	0.00331933	143553	NA	NA	NA
Former smoker	UKB	ASXL1	woCHIP	ASXL1.pLOF_miss.0.05	20	32353344	-0.106254	0.0789608	0.178415	0.00331933	143553	NA	NA	NA
Former smoker	UKB	ASXL1	woCHIP	ASXL1.pLOF_miss.singleton	20	32353344	-0.317583	0.252471	0.208429	0.000330888	143553	NA	NA	NA
Former smoker	UKB	ASXL1	wCHIP	ASXL1.pLOF.0.0001	20	32353344	-0.633013	0.105497	9.31987e-09	0.00163354	143553	NA	NA	NA
Former smoker	UKB	ASXL1	wCHIP	ASXL1.pLOF.0.001	20	32353344	-0.772312	0.0861929	1.38516e-17	0.00233015	143553	NA	NA	NA
Former smoker	UKB	ASXL1	wCHIP	ASXL1.pLOF.0.01	20	32353344	-0.772312	0.0861929	1.38516e-17	0.00233015	143553	NA	NA	NA
Former smoker	UKB	ASXL1	wCHIP	ASXL1.pLOF.0.05	20	32353344	-0.772312	0.0861929	1.38516e-17	0.00233015	143553	NA	NA	NA
Former smoker	UKB	ASXL1	wCHIP	ASXL1.pLOF.singleton	20	32353344	-0.591606	0.197093	0.00390193	0.000480659	143553	NA	NA	NA
Former smoker	UKB	ASXL1	wCHIP	ASXL1.pLOF_miss.0.0001	20	32353344	-0.346459	0.074235	5.12118e-06	0.00347607	143553	NA	NA	NA
Former smoker	UKB	ASXL1	wCHIP	ASXL1.pLOF_miss.0.001	20	32353344	-0.387364	0.0583697	9.71852e-11	0.00552061	143553	NA	NA	NA
Former smoker	UKB	ASXL1	wCHIP	ASXL1.pLOF_miss.0.01	20	32353344	-0.387364	0.0583697	9.71852e-11	0.00552061	143553	NA	NA	NA
Former smoker	UKB	ASXL1	wCHIP	ASXL1.pLOF_miss.0.05	20	32353344	-0.387364	0.0583697	9.71852e-11	0.00552061	143553	NA	NA	NA
Former smoker	UKB	ASXL1	wCHIP	ASXL1.pLOF_miss.singleton	20	32353344	-0.49704	0.162483	0.00298903	0.000707056	143553	NA	NA	NA
Former smoker	UKB	DNMT3A	woCHIP	DNMT3A.pLOF.0.0001	2	25222855	-0.269971	0.452978	0.551181	0.000101008	143553	NA	NA	NA
Former smoker	UKB	DNMT3A	woCHIP	DNMT3A.pLOF.0.001	2	25222855	-0.269971	0.452978	0.551181	0.000101008	143553	NA	NA	NA
Former smoker	UKB	DNMT3A	woCHIP	DNMT3A.pLOF.0.01	2	25222855	-0.269971	0.452978	0.551181	0.000101008	143553	NA	NA	NA
Former smoker	UKB	DNMT3A	woCHIP	DNMT3A.pLOF.0.05	2	25222855	-0.269971	0.452978	0.551181	0.000101008	143553	NA	NA	NA
Former smoker	UKB	DNMT3A	woCHIP	DNMT3A.pLOF.singleton	2	25222855	-0.158823	0.468825	0.734785	9.40419e-05	143553	NA	NA	NA
Former smoker	UKB	DNMT3A	woCHIP	DNMT3A.pLOF_miss.0.0001	2	25222855	-0.103938	0.204046	0.610481	0.000498074	143553	NA	NA	NA
Former smoker	UKB	DNMT3A	woCHIP	DNMT3A.pLOF_miss.0.001	2	25222855	-0.103938	0.204046	0.610481	0.000498074	143553	NA	NA	NA
Former smoker	UKB	DNMT3A	woCHIP	DNMT3A.pLOF_miss.0.01	2	25222855	-0.103938	0.204046	0.610481	0.000498074	143553	NA	NA	NA
Former smoker	UKB	DNMT3A	woCHIP	DNMT3A.pLOF_miss.0.05	2	25222855	-0.103938	0.204046	0.610481	0.000498074	143553	NA	NA	NA
Former smoker	UKB	DNMT3A	woCHIP	DNMT3A.pLOF_miss.singleton	2	25222855	-0.111113	0.303276	0.714084	0.000226397	143553	NA	NA	NA
Former smoker	UKB	DNMT3A	wCHIP	DNMT3A.pLOF.0.0001	2	25222855	-0.150832	0.0857394	0.0785453	0.00315911	143553	NA	NA	NA
Former smoker	UKB	DNMT3A	wCHIP	DNMT3A.pLOF.0.001	2	25222855	-0.150832	0.0857394	0.0785453	0.00315911	143553	NA	NA	NA
Former smoker	UKB	DNMT3A	wCHIP	DNMT3A.pLOF.0.01	2	25222855	-0.150832	0.0857394	0.0785453	0.00315911	143553	NA	NA	NA
Former smoker	UKB	DNMT3A	wCHIP	DNMT3A.pLOF.0.05	2	25222855	-0.150832	0.0857394	0.0785453	0.00315911	143553	NA	NA	NA
Former smoker	UKB	DNMT3A	wCHIP	DNMT3A.pLOF.singleton	2	25222855	-0.0641672	0.141357	0.649872	0.00112154	143553	NA	NA	NA
Former smoker	UKB	DNMT3A	wCHIP	DNMT3A.pLOF_miss.0.0001	2	25222855	-0.22249	0.0564839	0.000108325	0.00655159	143553	NA	NA	NA
Former smoker	UKB	DNMT3A	wCHIP	DNMT3A.pLOF_miss.0.001	2	25222855	-0.228586	0.054685	4.01717e-05	0.00697303	143553	NA	NA	NA
Former smoker	UKB	DNMT3A	wCHIP	DNMT3A.pLOF_miss.0.01	2	25222855	-0.228586	0.054685	4.01717e-05	0.00697303	143553	NA	NA	NA
Former smoker	UKB	DNMT3A	wCHIP	DNMT3A.pLOF_miss.0.05	2	25222855	-0.228586	0.054685	4.01717e-05	0.00697303	143553	NA	NA	NA
Former smoker	UKB	DNMT3A	wCHIP	DNMT3A.pLOF_miss.singleton	2	25222855	-0.124134	0.10722	0.246967	0.00199926	143553	NA	NA	NA
Cig-per-day	GHS	ASXL1	woCHIP	ASXL1.pLOF.0.0001	20	32353344	0.342091	0.35152	0.330465	0.000436427	6874	NA	NA	NA
Cig-per-day	GHS	ASXL1	woCHIP	ASXL1.pLOF.0.001	20	32353344	0.342091	0.35152	0.330465	0.000436427	6874	NA	NA	NA
Cig-per-day	GHS	ASXL1	woCHIP	ASXL1.pLOF.0.01	20	32353344	0.342091	0.35152	0.330465	0.000436427	6874	NA	NA	NA
Cig-per-day	GHS	ASXL1	woCHIP	ASXL1.pLOF.0.05	20	32353344	0.342091	0.35152	0.330465	0.000436427	6874	NA	NA	NA
Cig-per-day	GHS	ASXL1	woCHIP	ASXL1.pLOF.singleton	20	32353344	0.342091	0.35152	0.330465	0.000436427	6874	NA	NA	NA
Cig-per-day	GHS	ASXL1	woCHIP	ASXL1.pLOF_miss.0.0001	20	32353344	0.134362	0.143719	0.349844	0.00261856	6874	NA	NA	NA
Cig-per-day	GHS	ASXL1	woCHIP	ASXL1.pLOF_miss.0.001	20	32353344	0.23375	0.116398	0.0446231	0.00400058	6874	NA	NA	NA
Cig-per-day	GHS	ASXL1	woCHIP	ASXL1.pLOF_miss.0.01	20	32353344	0.23375	0.116398	0.0446231	0.00400058	6874	NA	NA	NA
Cig-per-day	GHS	ASXL1	woCHIP	ASXL1.pLOF_miss.0.05	20	32353344	0.23375	0.116398	0.0446231	0.00400058	6874	NA	NA	NA
Cig-per-day	GHS	ASXL1	woCHIP	ASXL1.pLOF_miss.singleton	20	32353344	0.231166	0.19766	0.242196	0.00138202	6874	NA	NA	NA
Cig-per-day	GHS	ASXL1	wCHIP	ASXL1.pLOF.0.0001	20	32353344	-0.0239068	0.128621	0.852546	0.0032732	6874	NA	NA	NA
Cig-per-day	GHS	ASXL1	wCHIP	ASXL1.pLOF.0.001	20	32353344	-0.0374233	0.0993742	0.706479	0.00552808	6874	NA	NA	NA
Cig-per-day	GHS	ASXL1	wCHIP	ASXL1.pLOF.0.01	20	32353344	-0.0374233	0.0993742	0.706479	0.00552808	6874	NA	NA	NA
Cig-per-day	GHS	ASXL1	wCHIP	ASXL1.pLOF.0.05	20	32353344	-0.0374233	0.0993742	0.706479	0.00552808	6874	NA	NA	NA
Cig-per-day	GHS	ASXL1	wCHIP	ASXL1.pLOF.singleton	20	32353344	-0.00481123	0.15229	0.974797	0.00232761	6874	NA	NA	NA
Cig-per-day	GHS	ASXL1	wCHIP	ASXL1.pLOF_miss.0.0001	20	32353344	0.0228207	0.0997966	0.819124	0.00545534	6874	NA	NA	NA
Cig-per-day	GHS	ASXL1	wCHIP	ASXL1.pLOF_miss.0.001	20	32353344	0.0629703	0.0779515	0.419197	0.00901949	6874	NA	NA	NA
Cig-per-day	GHS	ASXL1	wCHIP	ASXL1.pLOF_miss.0.01	20	32353344	0.0629703	0.0779515	0.419197	0.00901949	6874	NA	NA	NA
Cig-per-day	GHS	ASXL1	wCHIP	ASXL1.pLOF_miss.0.05	20	32353344	0.0629703	0.0779515	0.419197	0.00901949	6874	NA	NA	NA
Cig-per-day	GHS	ASXL1	wCHIP	ASXL1.pLOF_miss.singleton	20	32353344	0.0486459	0.128613	0.705256	0.0032732	6874	NA	NA	NA
Cig-per-day	GHS	DNMT3A	woCHIP	DNMT3A.pLOF.0.0001	2	25222855	-0.423722	0.497043	0.393944	0.000218214	6874	NA	NA	NA
Cig-per-day	GHS	DNMT3A	woCHIP	DNMT3A.pLOF.0.001	2	25222855	-0.423722	0.497043	0.393944	0.000218214	6874	NA	NA	NA
Cig-per-day	GHS	DNMT3A	woCHIP	DNMT3A.pLOF.0.01	2	25222855	-0.423722	0.497043	0.393944	0.000218214	6874	NA	NA	NA
Cig-per-day	GHS	DNMT3A	woCHIP	DNMT3A.pLOF.0.05	2	25222855	-0.423722	0.497043	0.393944	0.000218214	6874	NA	NA	NA
Cig-per-day	GHS	DNMT3A	woCHIP	DNMT3A.pLOF.singleton	2	25222855	-0.423722	0.497043	0.393944	0.000218214	6874	NA	NA	NA
Cig-per-day	GHS	DNMT3A	woCHIP	DNMT3A.pLOF_miss.0.0001	2	25222855	-0.479392	0.286451	0.0942172	0.000654641	6874	NA	NA	NA
Cig-per-day	GHS	DNMT3A	woCHIP	DNMT3A.pLOF_miss.0.001	2	25222855	-0.479392	0.286451	0.0942172	0.000654641	6874	NA	NA	NA
Cig-per-day	GHS	DNMT3A	woCHIP	DNMT3A.pLOF_miss.0.01	2	25222855	-0.479392	0.286451	0.0942172	0.000654641	6874	NA	NA	NA
Cig-per-day	GHS	DNMT3A	woCHIP	DNMT3A.pLOF_miss.0.05	2	25222855	-0.479392	0.286451	0.0942172	0.000654641	6874	NA	NA	NA
Cig-per-day	GHS	DNMT3A	woCHIP	DNMT3A.pLOF_miss.singleton	2	25222855	-0.479392	0.286451	0.0942172	0.000654641	6874	NA	NA	NA
Cig-per-day	GHS	DNMT3A	wCHIP	DNMT3A.pLOF.0.0001	2	25222855	-0.0146712	0.123267	0.905259	0.00356415	6874	NA	NA	NA
Cig-per-day	GHS	DNMT3A	wCHIP	DNMT3A.pLOF.0.001	2	25222855	-0.00793796	0.120835	0.947623	0.00370963	6874	NA	NA	NA
Cig-per-day	GHS	DNMT3A	wCHIP	DNMT3A.pLOF.0.01	2	25222855	-0.00793796	0.120835	0.947623	0.00370963	6874	NA	NA	NA
Cig-per-day	GHS	DNMT3A	wCHIP	DNMT3A.pLOF.0.05	2	25222855	-0.00793796	0.120835	0.947623	0.00370963	6874	NA	NA	NA
Cig-per-day	GHS	DNMT3A	wCHIP	DNMT3A.pLOF.singleton	2	25222855	0.0404826	0.134675	0.763723	0.00298225	6874	NA	NA	NA
Cig-per-day	GHS	DNMT3A	wCHIP	DNMT3A.pLOF_miss.0.0001	2	25222855	-0.128686	0.0809215	0.111777	0.00836485	6874	NA	NA	NA
Cig-per-day	GHS	DNMT3A	wCHIP	DNMT3A.pLOF_miss.0.001	2	25222855	-0.108821	0.0768214	0.156614	0.00931045	6874	NA	NA	NA
Cig-per-day	GHS	DNMT3A	wCHIP	DNMT3A.pLOF_miss.0.01	2	25222855	-0.108821	0.0768214	0.156614	0.00931045	6874	NA	NA	NA
Cig-per-day	GHS	DNMT3A	wCHIP	DNMT3A.pLOF_miss.0.05	2	25222855	-0.108821	0.0768214	0.156614	0.00931045	6874	NA	NA	NA
Cig-per-day	GHS	DNMT3A	wCHIP	DNMT3A.pLOF_miss.singleton	2	25222855	-0.151882	0.0912372	0.0959754	0.00654641	6874	NA	NA	NA
Cig-per-day	UKB	ASXL1	woCHIP	ASXL1.pLOF.0.0001	20	32353344	0.377737	0.202792	0.0625072	9.92476e-05	105796	NA	NA	NA
Cig-per-day	UKB	ASXL1	woCHIP	ASXL1.pLOF.0.001	20	32353344	0.377737	0.202792	0.0625072	9.92476e-05	105796	NA	NA	NA
Cig-per-day	UKB	ASXL1	woCHIP	ASXL1.pLOF.0.01	20	32353344	0.377737	0.202792	0.0625072	9.92476e-05	105796	NA	NA	NA
Cig-per-day	UKB	ASXL1	woCHIP	ASXL1.pLOF.0.05	20	32353344	0.377737	0.202792	0.0625072	9.92476e-05	105796	NA	NA	NA
Cig-per-day	UKB	ASXL1	woCHIP	ASXL1.pLOF.singleton	20	32353344	0.35053	0.213199	0.100146	8.97955e-05	105796	NA	NA	NA
Cig-per-day	UKB	ASXL1	woCHIP	ASXL1.pLOF_miss.0.0001	20	32353344	0.0838018	0.0465566	0.0718605	0.00189043	105796	NA	NA	NA
Cig-per-day	UKB	ASXL1	woCHIP	ASXL1.pLOF_miss.0.001	20	32353344	0.0613189	0.03578	0.0865705	0.00320901	105796	NA	NA	NA
Cig-per-day	UKB	ASXL1	woCHIP	ASXL1.pLOF_miss.0.01	20	32353344	0.0613189	0.03578	0.0865705	0.00320901	105796	NA	NA	NA
Cig-per-day	UKB	ASXL1	woCHIP	ASXL1.pLOF_miss.0.05	20	32353344	0.0613189	0.03578	0.0865705	0.00320901	105796	NA	NA	NA
Cig-per-day	UKB	ASXL1	woCHIP	ASXL1.pLOF_miss.singleton	20	32353344	-0.0116822	0.105954	0.912205	0.000363908	105796	NA	NA	NA
Cig-per-day	UKB	ASXL1	wCHIP	ASXL1.pLOF.0.0001	20	32353344	0.0871463	0.0523949	0.0962609	0.00149344	105796	NA	NA	NA
Cig-per-day	UKB	ASXL1	wCHIP	ASXL1.pLOF.0.001	20	32353344	0.0659574	0.0449035	0.141868	0.00203694	105796	NA	NA	NA
Cig-per-day	UKB	ASXL1	wCHIP	ASXL1.pLOF.0.01	20	32353344	0.0659574	0.0449035	0.141868	0.00203694	105796	NA	NA	NA
Cig-per-day	UKB	ASXL1	wCHIP	ASXL1.pLOF.0.05	20	32353344	0.0659574	0.0449035	0.141868	0.00203694	105796	NA	NA	NA
Cig-per-day	UKB	ASXL1	wCHIP	ASXL1.pLOF.singleton	20	32353344	0.216853	0.0882723	0.0140246	0.000524595	105796	NA	NA	NA
Cig-per-day	UKB	ASXL1	wCHIP	ASXL1.pLOF_miss.0.0001	20	32353344	0.0737428	0.0354556	0.0375379	0.00327045	105796	NA	NA	NA
Cig-per-day	UKB	ASXL1	wCHIP	ASXL1.pLOF_miss.0.001	20	32353344	0.0553796	0.0283736	0.0509624	0.00512779	105796	NA	NA	NA
Cig-per-day	UKB	ASXL1	wCHIP	ASXL1.pLOF_miss.0.01	20	32353344	0.0553796	0.0283736	0.0509624	0.00512779	105796	NA	NA	NA
Cig-per-day	UKB	ASXL1	wCHIP	ASXL1.pLOF_miss.0.05	20	32353344	0.0553796	0.0283736	0.0509624	0.00512779	105796	NA	NA	NA
Cig-per-day	UKB	ASXL1	wCHIP	ASXL1.pLOF_miss.singleton	20	32353344	0.0976861	0.071557	0.172206	0.000798707	105796	NA	NA	NA
Cig-per-day	UKB	DNMT3A	woCHIP	DNMT3A.pLOF.0.0001	2	25222855	0.0614711	0.20794	0.767521	9.45215e-05	105796	NA	NA	NA
Cig-per-day	UKB	DNMT3A	woCHIP	DNMT3A.pLOF.0.001	2	25222855	0.0614711	0.20794	0.767521	9.45215e-05	105796	NA	NA	NA
Cig-per-day	UKB	DNMT3A	woCHIP	DNMT3A.pLOF.0.01	2	25222855	0.0614711	0.20794	0.767521	9.45215e-05	105796	NA	NA	NA
Cig-per-day	UKB	DNMT3A	woCHIP	DNMT3A.pLOF.0.05	2	25222855	0.0614711	0.20794	0.767521	9.45215e-05	105796	NA	NA	NA
Cig-per-day	UKB	DNMT3A	woCHIP	DNMT3A.pLOF.singleton	2	25222855	0.0614711	0.20794	0.767521	9.45215e-05	105796	NA	NA	NA
Cig-per-day	UKB	DNMT3A	woCHIP	DNMT3A.pLOF_miss.0.0001	2	25222855	-0.0982968	0.0921664	0.286191	0.00048206	105796	NA	NA	NA
Cig-per-day	UKB	DNMT3A	woCHIP	DNMT3A.pLOF_miss.0.001	2	25222855	-0.0982968	0.0921664	0.286191	0.00048206	105796	NA	NA	NA
Cig-per-day	UKB	DNMT3A	woCHIP	DNMT3A.pLOF_miss.0.01	2	25222855	-0.0982968	0.0921664	0.286191	0.00048206	105796	NA	NA	NA
Cig-per-day	UKB	DNMT3A	woCHIP	DNMT3A.pLOF_miss.0.05	2	25222855	-0.0982968	0.0921664	0.286191	0.00048206	105796	NA	NA	NA
Cig-per-day	UKB	DNMT3A	woCHIP	DNMT3A.pLOF_miss.singleton	2	25222855	-0.022351	0.12775	0.861112	0.000250482	105796	NA	NA	NA
Cig-per-day	UKB	DNMT3A	wCHIP	DNMT3A.pLOF.0.0001	2	25222855	-0.010485	0.0360396	0.771104	0.0031712	105796	NA	NA	NA
Cig-per-day	UKB	DNMT3A	wCHIP	DNMT3A.pLOF.0.001	2	25222855	-0.010485	0.0360396	0.771104	0.0031712	105796	NA	NA	NA
Cig-per-day	UKB	DNMT3A	wCHIP	DNMT3A.pLOF.0.01	2	25222855	-0.010485	0.0360396	0.771104	0.0031712	105796	NA	NA	NA
Cig-per-day	UKB	DNMT3A	wCHIP	DNMT3A.pLOF.0.05	2	25222855	-0.010485	0.0360396	0.771104	0.0031712	105796	NA	NA	NA
Cig-per-day	UKB	DNMT3A	wCHIP	DNMT3A.pLOF.singleton	2	25222855	-0.00233193	0.0571007	0.967424	0.00125714	105796	NA	NA	NA
Cig-per-day	UKB	DNMT3A	wCHIP	DNMT3A.pLOF_miss.0.0001	2	25222855	0.001445	0.0254012	0.954635	0.00643692	105796	NA	NA	NA
Cig-per-day	UKB	DNMT3A	wCHIP	DNMT3A.pLOF_miss.0.001	2	25222855	0.00217343	0.0246642	0.92978	0.00683391	105796	NA	NA	NA
Cig-per-day	UKB	DNMT3A	wCHIP	DNMT3A.pLOF_miss.0.01	2	25222855	0.00217343	0.0246642	0.92978	0.00683391	105796	NA	NA	NA
Cig-per-day	UKB	DNMT3A	wCHIP	DNMT3A.pLOF_miss.0.05	2	25222855	0.00217343	0.0246642	0.92978	0.00683391	105796	NA	NA	NA
Cig-per-day	UKB	DNMT3A	wCHIP	DNMT3A.pLOF_miss.singleton	2	25222855	-0.00307982	0.0423399	0.942013	0.00229215	105796	NA	NA	NA
Age started smoking	UKB	ASXL1	woCHIP	ASXL1.pLOF.0.0001	20	32353344	-0.0910684	0.170515	0.593287	0.000111457	143553	NA	NA	NA
Age started smoking	UKB	ASXL1	woCHIP	ASXL1.pLOF.0.001	20	32353344	-0.0910684	0.170515	0.593287	0.000111457	143553	NA	NA	NA
Age started smoking	UKB	ASXL1	woCHIP	ASXL1.pLOF.0.01	20	32353344	-0.0910684	0.170515	0.593287	0.000111457	143553	NA	NA	NA
Age started smoking	UKB	ASXL1	woCHIP	ASXL1.pLOF.0.05	20	32353344	-0.0910684	0.170515	0.593287	0.000111457	143553	NA	NA	NA
Age started smoking	UKB	ASXL1	woCHIP	ASXL1.pLOF.singleton	20	32353344	-0.0858951	0.176107	0.62573	0.000104491	143553	NA	NA	NA
Age started smoking	UKB	ASXL1	woCHIP	ASXL1.pLOF_miss.0.0001	20	32353344	-0.020724	0.040694	0.610567	0.00196443	143553	NA	NA	NA
Age started smoking	UKB	ASXL1	woCHIP	ASXL1.pLOF_miss.0.001	20	32353344	-0.0126393	0.0313488	0.686815	0.00331933	143553	NA	NA	NA
Age started smoking	UKB	ASXL1	woCHIP	ASXL1.pLOF_miss.0.01	20	32353344	-0.0126393	0.0313488	0.686815	0.00331933	143553	NA	NA	NA
Age started smoking	UKB	ASXL1	woCHIP	ASXL1.pLOF_miss.0.05	20	32353344	-0.0126393	0.0313488	0.686815	0.00331933	143553	NA	NA	NA
Age started smoking	UKB	ASXL1	woCHIP	ASXL1.pLOF_miss.singleton	20	32353344	-0.0381599	0.099003	0.69991	0.000330888	143553	NA	NA	NA
Age started smoking	UKB	ASXL1	wCHIP	ASXL1.pLOF.0.0001	20	32353344	-0.106781	0.0446469	0.0167714	0.00163354	143553	NA	NA	NA
Age started smoking	UKB	ASXL1	wCHIP	ASXL1.pLOF.0.001	20	32353344	-0.114576	0.0374238	0.00220161	0.00233015	143553	NA	NA	NA
Age started smoking	UKB	ASXL1	wCHIP	ASXL1.pLOF.0.01	20	32353344	-0.114576	0.0374238	0.00220161	0.00233015	143553	NA	NA	NA
Age started smoking	UKB	ASXL1	wCHIP	ASXL1.pLOF.0.05	20	32353344	-0.114576	0.0374238	0.00220161	0.00233015	143553	NA	NA	NA
Age started smoking	UKB	ASXL1	wCHIP	ASXL1.pLOF.singleton	20	32353344	-0.0450321	0.0821613	0.583626	0.000480659	143553	NA	NA	NA
Age started smoking	UKB	ASXL1	wCHIP	ASXL1.pLOF_miss.0.0001	20	32353344	-0.0595949	0.0306492	0.0518442	0.00347607	143553	NA	NA	NA
Age started smoking	UKB	ASXL1	wCHIP	ASXL1.pLOF_miss.0.001	20	32353344	-0.0529834	0.0243755	0.0297324	0.00552061	143553	NA	NA	NA
Age started smoking	UKB	ASXL1	wCHIP	ASXL1.pLOF_miss.0.01	20	32353344	-0.0529834	0.0243755	0.0297324	0.00552061	143553	NA	NA	NA
Age started smoking	UKB	ASXL1	wCHIP	ASXL1.pLOF_miss.0.05	20	32353344	-0.0529834	0.0243755	0.0297324	0.00552061	143553	NA	NA	NA
Age started smoking	UKB	ASXL1	wCHIP	ASXL1.pLOF_miss.singleton	20	32353344	-0.0357853	0.0677572	0.597402	0.000707056	143553	NA	NA	NA
Age started smoking	UKB	DNMT3A	woCHIP	DNMT3A.pLOF.0.0001	2	25222855	0.239975	0.179232	0.180601	0.000101008	143553	NA	NA	NA
Age started smoking	UKB	DNMT3A	woCHIP	DNMT3A.pLOF.0.001	2	25222855	0.239975	0.179232	0.180601	0.000101008	143553	NA	NA	NA
Age started smoking	UKB	DNMT3A	woCHIP	DNMT3A.pLOF.0.01	2	25222855	0.239975	0.179232	0.180601	0.000101008	143553	NA	NA	NA
Age started smoking	UKB	DNMT3A	woCHIP	DNMT3A.pLOF.0.05	2	25222855	0.239975	0.179232	0.180601	0.000101008	143553	NA	NA	NA
Age started smoking	UKB	DNMT3A	woCHIP	DNMT3A.pLOF.singleton	2	25222855	0.281469	0.18575	0.129694	9.40419e-05	143553	NA	NA	NA
Age started smoking	UKB	DNMT3A	woCHIP	DNMT3A.pLOF_miss.0.0001	2	25222855	-0.103589	0.0807738	0.199684	0.000498074	143553	NA	NA	NA
Age started smoking	UKB	DNMT3A	woCHIP	DNMT3A.pLOF_miss.0.001	2	25222855	-0.103589	0.0807738	0.199684	0.000498074	143553	NA	NA	NA
Age started smoking	UKB	DNMT3A	woCHIP	DNMT3A.pLOF_miss.0.01	2	25222855	-0.103589	0.0807738	0.199684	0.000498074	143553	NA	NA	NA
Age started smoking	UKB	DNMT3A	woCHIP	DNMT3A.pLOF_miss.0.05	2	25222855	-0.103589	0.0807738	0.199684	0.000498074	143553	NA	NA	NA
Age started smoking	UKB	DNMT3A	woCHIP	DNMT3A.pLOF_miss.singleton	2	25222855	-0.0983505	0.119731	0.4114	0.000226397	143553	NA	NA	NA
Age started smoking	UKB	DNMT3A	wCHIP	DNMT3A.pLOF.0.0001	2	25222855	-0.0242513	0.0321719	0.450967	0.00315911	143553	NA	NA	NA
Age started smoking	UKB	DNMT3A	wCHIP	DNMT3A.pLOF.0.001	2	25222855	-0.0242513	0.0321719	0.450967	0.00315911	143553	NA	NA	NA
Age started smoking	UKB	DNMT3A	wCHIP	DNMT3A.pLOF.0.01	2	25222855	-0.0242513	0.0321719	0.450967	0.00315911	143553	NA	NA	NA
Age started smoking	UKB	DNMT3A	wCHIP	DNMT3A.pLOF.0.05	2	25222855	-0.0242513	0.0321719	0.450967	0.00315911	143553	NA	NA	NA
Age started smoking	UKB	DNMT3A	wCHIP	DNMT3A.pLOF.singleton	2	25222855	-0.0282358	0.0538553	0.600077	0.00112154	143553	NA	NA	NA
Age started smoking	UKB	DNMT3A	wCHIP	DNMT3A.pLOF_miss.0.0001	2	25222855	0.00294774	0.0224352	0.895467	0.00655159	143553	NA	NA	NA
Age started smoking	UKB	DNMT3A	wCHIP	DNMT3A.pLOF_miss.0.001	2	25222855	0.00769933	0.0217569	0.723429	0.00697303	143553	NA	NA	NA
Age started smoking	UKB	DNMT3A	wCHIP	DNMT3A.pLOF_miss.0.01	2	25222855	0.00769933	0.0217569	0.723429	0.00697303	143553	NA	NA	NA
Age started smoking	UKB	DNMT3A	wCHIP	DNMT3A.pLOF_miss.0.05	2	25222855	0.00769933	0.0217569	0.723429	0.00697303	143553	NA	NA	NA
Age started smoking	UKB	DNMT3A	wCHIP	DNMT3A.pLOF_miss.singleton	2	25222855	-0.0441923	0.0403802	0.273777	0.00199926	143553	NA	NA	NA

## Sheet: Supplementary Table 9
Supplementary Table 9. Associations of eight most recurrently mutated CHIP genes with smoking
Pheno	Gene	Name	Chrom	Pos	BETA	SE	P	AAF_combined	totalN	Direction	fdrp	OR	LCI	UCI
Age_started_smoking	ASXL1	ASXL1.M1.0.0001	20	32431680	-0.1063	0.0484	0.02802	0.00138973	143553	?-	0.086004	NA	NA	NA
Cig-per-day	ASXL1	ASXL1.M1.0.0001	20	32366382	0.053	0.0535	0.3225	0.0323669	112670	-+	0.503316	NA	NA	NA
Ever_smoker	ASXL1	ASXL1.M1.0.0001	20	32366382	0.7162	0.0664	3.935e-27	0.00810556	579682	++	1.0484e-25	2.04664	2.33111	2.33111
Former_smoker	ASXL1	ASXL1.M1.0.0001	20	32366382	-0.5538	0.0928	2.422e-09	0.00773215	213907	--	2.25852e-08	0.574762	0.689415	0.689415
Heavy_smoker	ASXL1	ASXL1.M1.0.0001	20	32366382	0.7398	0.0841	1.357e-18	0.00786782	407727	++	1.6872e-17	2.09552	2.47103	2.47103
Nicotine_dependence	ASXL1	ASXL1.M1.0.0001	20	32366382	0.7541	0.0773	1.782e-22	0.00783426	509980	++	2.55648e-21	2.1257	2.47344	2.47344
Age_started_smoking	ASXL1	ASXL1.M1.0.001	20	32431680	-0.1157	0.0383	0.002554	0.00221869	143553	?-	0.0109846	NA	NA	NA
Cig-per-day	ASXL1	ASXL1.M1.0.001	20	32366382	0.0343	0.0433	0.4281	0.0557138	112670	-+	0.604853	NA	NA	NA
Ever_smoker	ASXL1	ASXL1.M1.0.001	20	32366382	0.6949	0.0537	2.518e-38	0.0131064	579682	++	7.82678e-37	2.00351	2.22588	2.22588
Former_smoker	ASXL1	ASXL1.M1.0.001	20	32366382	-0.6959	0.0746	1.039e-20	0.01048	213907	--	1.3841e-19	0.498625	0.577132	0.577132
Heavy_smoker	ASXL1	ASXL1.M1.0.001	20	32366382	0.7205	0.069	1.595e-25	0.0132045	407727	++	2.97468e-24	2.05546	2.35312	2.35312
Nicotine_dependence	ASXL1	ASXL1.M1.0.001	20	32366382	0.8107	0.0621	6.352e-39	0.0126572	509980	++	3.94883e-37	2.24948	2.54064	2.54064
Age_started_smoking	ASXL1	ASXL1.M1.0.01	20	32431680	-0.1157	0.0383	0.002554	0.00221869	143553	?-	0.0109846	NA	NA	NA
Cig-per-day	ASXL1	ASXL1.M1.0.01	20	32366382	0.03	0.0421	0.4755	0.0855195	112670	-+	0.633181	NA	NA	NA
Ever_smoker	ASXL1	ASXL1.M1.0.01	20	32366382	0.6949	0.0537	2.518e-38	0.0131064	579682	++	7.82678e-37	2.00351	2.22588	2.22588
Former_smoker	ASXL1	ASXL1.M1.0.01	20	32366382	-0.6931	0.0701	4.62e-23	0.013678	213907	--	7.18025e-22	0.500024	0.573668	0.573668
Heavy_smoker	ASXL1	ASXL1.M1.0.01	20	32366382	0.7205	0.069	1.595e-25	0.0132045	407727	++	2.97468e-24	2.05546	2.35312	2.35312
Nicotine_dependence	ASXL1	ASXL1.M1.0.01	20	32366382	0.8107	0.0621	6.352e-39	0.0126572	509980	++	3.94883e-37	2.24948	2.54064	2.54064
Age_started_smoking	ASXL1	ASXL1.M1.0.05	20	32431680	-0.1157	0.0383	0.002554	0.00221869	143553	?-	0.0109846	NA	NA	NA
Cig-per-day	ASXL1	ASXL1.M1.0.05	20	32366382	0.03	0.0421	0.4755	0.0855195	112670	-+	0.633181	NA	NA	NA
Ever_smoker	ASXL1	ASXL1.M1.0.05	20	32366382	0.6949	0.0537	2.518e-38	0.0131064	579682	++	7.82678e-37	2.00351	2.22588	2.22588
Former_smoker	ASXL1	ASXL1.M1.0.05	20	32366382	-0.6931	0.0701	4.62e-23	0.013678	213907	--	7.18025e-22	0.500024	0.573668	0.573668
Heavy_smoker	ASXL1	ASXL1.M1.0.05	20	32366382	0.7205	0.069	1.595e-25	0.0132045	407727	++	2.97468e-24	2.05546	2.35312	2.35312
Nicotine_dependence	ASXL1	ASXL1.M1.0.05	20	32366382	0.8107	0.0621	6.352e-39	0.0126572	509980	++	3.94883e-37	2.24948	2.54064	2.54064
Age_started_smoking	ASXL1	ASXL1.M1.singleton	20	32431680	-0.0336	0.0929	0.7172	0.000376168	143553	?-	0.871453	NA	NA	NA
Cig-per-day	ASXL1	ASXL1.M1.singleton	20	32366382	0.1211	0.0841	0.1496	0.0314609	112670	-+	0.342336	NA	NA	NA
Ever_smoker	ASXL1	ASXL1.M1.singleton	20	32366382	0.8896	0.1498	2.875e-09	0.00223693	579682	++	2.55327e-08	2.43416	3.26483	3.26483
Former_smoker	ASXL1	ASXL1.M1.singleton	20	32366382	-0.6956	0.1597	1.319e-05	0.00293742	213907	--	7.34309e-05	0.498775	0.682094	0.682094
Heavy_smoker	ASXL1	ASXL1.M1.singleton	20	32366382	0.8328	0.1787	3.159e-06	0.00287681	407727	++	1.93165e-05	2.29975	3.26432	3.26432
Nicotine_dependence	ASXL1	ASXL1.M1.singleton	20	32366382	0.8644	0.1536	1.835e-08	0.00220709	509980	++	1.55558e-07	2.37358	3.20739	3.20739
Age_started_smoking	ASXL1	ASXL1.M3.0.0001	20	32431680	-0.1063	0.0484	0.02802	0.00138973	143553	?-	0.086004	NA	NA	NA
Cig-per-day	ASXL1	ASXL1.M3.0.0001	20	32366382	0.053	0.0535	0.3225	0.0323669	112670	-+	0.503316	NA	NA	NA
Ever_smoker	ASXL1	ASXL1.M3.0.0001	20	32366382	0.7162	0.0664	3.935e-27	0.00810556	579682	++	1.0484e-25	2.04664	2.33111	2.33111
Former_smoker	ASXL1	ASXL1.M3.0.0001	20	32366382	-0.5538	0.0928	2.422e-09	0.00773215	213907	--	2.25852e-08	0.574762	0.689415	0.689415
Heavy_smoker	ASXL1	ASXL1.M3.0.0001	20	32366382	0.7398	0.0841	1.357e-18	0.00786782	407727	++	1.6872e-17	2.09552	2.47103	2.47103
Nicotine_dependence	ASXL1	ASXL1.M3.0.0001	20	32366382	0.7541	0.0773	1.782e-22	0.00783426	509980	++	2.55648e-21	2.1257	2.47344	2.47344
Age_started_smoking	ASXL1	ASXL1.M3.0.001	20	32431680	-0.1157	0.0383	0.002554	0.00221869	143553	?-	0.0109846	NA	NA	NA
Cig-per-day	ASXL1	ASXL1.M3.0.001	20	32366382	0.0343	0.0433	0.4281	0.0557138	112670	-+	0.604853	NA	NA	NA
Ever_smoker	ASXL1	ASXL1.M3.0.001	20	32366382	0.6949	0.0537	2.518e-38	0.0131064	579682	++	7.82678e-37	2.00351	2.22588	2.22588
Former_smoker	ASXL1	ASXL1.M3.0.001	20	32366382	-0.6959	0.0746	1.039e-20	0.01048	213907	--	1.3841e-19	0.498625	0.577132	0.577132
Heavy_smoker	ASXL1	ASXL1.M3.0.001	20	32366382	0.7205	0.069	1.595e-25	0.0132045	407727	++	2.97468e-24	2.05546	2.35312	2.35312
Nicotine_dependence	ASXL1	ASXL1.M3.0.001	20	32366382	0.8107	0.0621	6.352e-39	0.0126572	509980	++	3.94883e-37	2.24948	2.54064	2.54064
Age_started_smoking	ASXL1	ASXL1.M3.0.01	20	32431680	-0.1157	0.0383	0.002554	0.00221869	143553	?-	0.0109846	NA	NA	NA
Cig-per-day	ASXL1	ASXL1.M3.0.01	20	32366382	0.03	0.0421	0.4755	0.0855195	112670	-+	0.633181	NA	NA	NA
Ever_smoker	ASXL1	ASXL1.M3.0.01	20	32366382	0.6949	0.0537	2.518e-38	0.0131064	579682	++	7.82678e-37	2.00351	2.22588	2.22588
Former_smoker	ASXL1	ASXL1.M3.0.01	20	32366382	-0.6931	0.0701	4.62e-23	0.013678	213907	--	7.18025e-22	0.500024	0.573668	0.573668
Heavy_smoker	ASXL1	ASXL1.M3.0.01	20	32366382	0.7205	0.069	1.595e-25	0.0132045	407727	++	2.97468e-24	2.05546	2.35312	2.35312
Nicotine_dependence	ASXL1	ASXL1.M3.0.01	20	32366382	0.8107	0.0621	6.352e-39	0.0126572	509980	++	3.94883e-37	2.24948	2.54064	2.54064
Age_started_smoking	ASXL1	ASXL1.M3.0.05	20	32431680	-0.1157	0.0383	0.002554	0.00221869	143553	?-	0.0109846	NA	NA	NA
Cig-per-day	ASXL1	ASXL1.M3.0.05	20	32366382	0.03	0.0421	0.4755	0.0855195	112670	-+	0.633181	NA	NA	NA
Ever_smoker	ASXL1	ASXL1.M3.0.05	20	32366382	0.6949	0.0537	2.518e-38	0.0131064	579682	++	7.82678e-37	2.00351	2.22588	2.22588
Former_smoker	ASXL1	ASXL1.M3.0.05	20	32366382	-0.6931	0.0701	4.62e-23	0.013678	213907	--	7.18025e-22	0.500024	0.573668	0.573668
Heavy_smoker	ASXL1	ASXL1.M3.0.05	20	32366382	0.7205	0.069	1.595e-25	0.0132045	407727	++	2.97468e-24	2.05546	2.35312	2.35312
Nicotine_dependence	ASXL1	ASXL1.M3.0.05	20	32366382	0.8107	0.0621	6.352e-39	0.0126572	509980	++	3.94883e-37	2.24948	2.54064	2.54064
Age_started_smoking	ASXL1	ASXL1.M3.singleton	20	32431680	-0.0336	0.0929	0.7172	0.000376168	143553	?-	0.871453	NA	NA	NA
Cig-per-day	ASXL1	ASXL1.M3.singleton	20	32366382	0.1211	0.0841	0.1496	0.0314609	112670	-+	0.342336	NA	NA	NA
Ever_smoker	ASXL1	ASXL1.M3.singleton	20	32366382	0.8896	0.1498	2.875e-09	0.00223693	579682	++	2.55327e-08	2.43416	3.26483	3.26483
Former_smoker	ASXL1	ASXL1.M3.singleton	20	32366382	-0.6956	0.1597	1.319e-05	0.00293742	213907	--	7.34309e-05	0.498775	0.682094	0.682094
Heavy_smoker	ASXL1	ASXL1.M3.singleton	20	32366382	0.8328	0.1787	3.159e-06	0.00287681	407727	++	1.93165e-05	2.29975	3.26432	3.26432
Nicotine_dependence	ASXL1	ASXL1.M3.singleton	20	32366382	0.8644	0.1536	1.835e-08	0.00220709	509980	++	1.55558e-07	2.37358	3.20739	3.20739
Age_started_smoking	DNMT3A	DNMT3A.M1.0.0001	2	25234286	-0.0339	0.0327	0.2987	0.00306507	143553	?-	0.492987	NA	NA	NA
Cig-per-day	DNMT3A	DNMT3A.M1.0.0001	2	25234286	0.0016	0.0359	0.9647	0.0484756	112670	+-	0.991276	NA	NA	NA
Ever_smoker	DNMT3A	DNMT3A.M1.0.0001	2	25234286	0.1872	0.0377	6.634e-07	0.0165212	579682	++	4.66883e-06	1.20587	1.29835	1.29835
Former_smoker	DNMT3A	DNMT3A.M1.0.0001	2	25234286	-0.1891	0.072	0.00861	0.0139235	213907	--	0.0300143	0.827704	0.953153	0.953153
Heavy_smoker	DNMT3A	DNMT3A.M1.0.0001	2	25234286	0.1812	0.051	0.0003825	0.0200931	407727	++	0.00193518	1.19865	1.32467	1.32467
Nicotine_dependence	DNMT3A	DNMT3A.M1.0.0001	2	25234286	0.2328	0.0601	0.000108	0.0158492	509980	++	0.0005595	1.26213	1.41991	1.41991
Age_started_smoking	DNMT3A	DNMT3A.M1.0.001	2	25234286	-0.0339	0.0327	0.2987	0.00306507	143553	?-	0.492987	NA	NA	NA
Cig-per-day	DNMT3A	DNMT3A.M1.0.001	2	25234286	-0.0123	0.0351	0.7266	0.0605086	112670	+-	0.871453	NA	NA	NA
Ever_smoker	DNMT3A	DNMT3A.M1.0.001	2	25234286	0.185	0.0375	7.895e-07	0.0170903	579682	++	5.25863e-06	1.20322	1.29499	1.29499
Former_smoker	DNMT3A	DNMT3A.M1.0.001	2	25234286	-0.2041	0.0716	0.004365	0.0143125	213907	--	0.0169598	0.815381	0.938226	0.938226
Heavy_smoker	DNMT3A	DNMT3A.M1.0.001	2	25234286	0.1802	0.0509	0.0003943	0.0215533	407727	++	0.00193518	1.19746	1.32308	1.32308
Nicotine_dependence	DNMT3A	DNMT3A.M1.0.001	2	25234286	0.2351	0.0597	8.247e-05	0.0164026	509980	++	0.000433258	1.26504	1.42207	1.42207
Age_started_smoking	DNMT3A	DNMT3A.M1.0.01	2	25234286	-0.0339	0.0327	0.2987	0.00306507	143553	?-	0.492987	NA	NA	NA
Cig-per-day	DNMT3A	DNMT3A.M1.0.01	2	25234286	-0.0123	0.0351	0.7266	0.0605086	112670	+-	0.871453	NA	NA	NA
Ever_smoker	DNMT3A	DNMT3A.M1.0.01	2	25234286	0.185	0.0375	7.895e-07	0.0170903	579682	++	5.25863e-06	1.20322	1.29499	1.29499
Former_smoker	DNMT3A	DNMT3A.M1.0.01	2	25234286	-0.2041	0.0716	0.004365	0.0143125	213907	--	0.0169598	0.815381	0.938226	0.938226
Heavy_smoker	DNMT3A	DNMT3A.M1.0.01	2	25234286	0.1802	0.0509	0.0003943	0.0215533	407727	++	0.00193518	1.19746	1.32308	1.32308
Nicotine_dependence	DNMT3A	DNMT3A.M1.0.01	2	25234286	0.2351	0.0597	8.247e-05	0.0164026	509980	++	0.000433258	1.26504	1.42207	1.42207
Age_started_smoking	DNMT3A	DNMT3A.M1.0.05	2	25234286	-0.0339	0.0327	0.2987	0.00306507	143553	?-	0.492987	NA	NA	NA
Cig-per-day	DNMT3A	DNMT3A.M1.0.05	2	25234286	-0.0123	0.0351	0.7266	0.0605086	112670	+-	0.871453	NA	NA	NA
Ever_smoker	DNMT3A	DNMT3A.M1.0.05	2	25234286	0.185	0.0375	7.895e-07	0.0170903	579682	++	5.25863e-06	1.20322	1.29499	1.29499
Former_smoker	DNMT3A	DNMT3A.M1.0.05	2	25234286	-0.2041	0.0716	0.004365	0.0143125	213907	--	0.0169598	0.815381	0.938226	0.938226
Heavy_smoker	DNMT3A	DNMT3A.M1.0.05	2	25234286	0.1802	0.0509	0.0003943	0.0215533	407727	++	0.00193518	1.19746	1.32308	1.32308
Nicotine_dependence	DNMT3A	DNMT3A.M1.0.05	2	25234286	0.2351	0.0597	8.247e-05	0.0164026	509980	++	0.000433258	1.26504	1.42207	1.42207
Age_started_smoking	DNMT3A	DNMT3A.M1.singleton	2	25234286	-0.0597	0.0562	0.2877	0.00103098	143553	?-	0.487782	NA	NA	NA
Cig-per-day	DNMT3A	DNMT3A.M1.singleton	2	25234286	0.0005	0.0546	0.9929	0.0465479	112670	+-	0.9987	NA	NA	NA
Ever_smoker	DNMT3A	DNMT3A.M1.singleton	2	25234286	0.1633	0.0767	0.03323	0.0054457	579682	++	0.0991583	1.17739	1.36839	1.36839
Former_smoker	DNMT3A	DNMT3A.M1.singleton	2	25234286	-0.1507	0.1154	0.1915	0.00622522	213907	--	0.386865	0.860106	1.07841	1.07841
Heavy_smoker	DNMT3A	DNMT3A.M1.singleton	2	25234286	0.0618	0.1006	0.5393	0.00901765	407727	-+	0.700902	1.06375	1.2956	1.2956
Nicotine_dependence	DNMT3A	DNMT3A.M1.singleton	2	25234286	0.1014	0.12	0.3982	0.00546325	509980	++	0.569075	1.10672	1.40018	1.40018
Age_started_smoking	DNMT3A	DNMT3A.M3.0.0001	2	25234286	0.0082	0.0232	0.7246	0.00609531	143553	?+	0.871453	NA	NA	NA
Cig-per-day	DNMT3A	DNMT3A.M3.0.0001	2	25234286	0.0046	0.0256	0.8559	0.105226	112670	-+	0.952987	NA	NA	NA
Ever_smoker	DNMT3A	DNMT3A.M3.0.0001	2	25234286	0.1763	0.0267	4.26e-11	0.0328164	579682	++	4.29454e-10	1.1928	1.25688	1.25688
Former_smoker	DNMT3A	DNMT3A.M3.0.0001	2	25234286	-0.2183	0.0492	9.313e-06	0.0281409	213907	--	5.50032e-05	0.803884	0.885265	0.885265
Heavy_smoker	DNMT3A	DNMT3A.M3.0.0001	2	25234286	0.1575	0.0363	1.432e-05	0.0412363	407727	++	7.85494e-05	1.17058	1.2569	1.2569
Nicotine_dependence	DNMT3A	DNMT3A.M3.0.0001	2	25234286	0.2725	0.0415	5.093e-11	0.0316605	509980	++	4.99918e-10	1.31324	1.42453	1.42453
Age_started_smoking	DNMT3A	DNMT3A.M3.0.001	2	25234286	0.0129	0.0225	0.5653	0.00651676	143553	?+	0.7172	NA	NA	NA
Cig-per-day	DNMT3A	DNMT3A.M3.0.001	2	25234286	0	0.0243	0.9987	0.149872	112670	-+	0.9987	NA	NA	NA
Ever_smoker	DNMT3A	DNMT3A.M3.0.001	2	25234286	0.1803	0.0257	2.165e-12	0.0371176	579682	++	2.44711e-11	1.19758	1.25945	1.25945
Former_smoker	DNMT3A	DNMT3A.M3.0.001	2	25234286	-0.2235	0.047	1.999e-06	0.0316644	213907	--	1.26377e-05	0.799715	0.876884	0.876884
Heavy_smoker	DNMT3A	DNMT3A.M3.0.001	2	25234286	0.1553	0.0351	9.585e-06	0.0458246	407727	++	5.50032e-05	1.16801	1.25119	1.25119
Nicotine_dependence	DNMT3A	DNMT3A.M3.0.001	2	25234286	0.2657	0.0396	1.889e-11	0.0359502	509980	++	1.95721e-10	1.30434	1.40961	1.40961
Age_started_smoking	DNMT3A	DNMT3A.M3.0.01	2	25234286	0.0129	0.0225	0.5653	0.00651676	143553	?+	0.7172	NA	NA	NA
Cig-per-day	DNMT3A	DNMT3A.M3.0.01	2	25234286	0	0.0243	0.9987	0.149872	112670	-+	0.9987	NA	NA	NA
Ever_smoker	DNMT3A	DNMT3A.M3.0.01	2	25234286	0.1803	0.0257	2.165e-12	0.0371176	579682	++	2.44711e-11	1.19758	1.25945	1.25945
Former_smoker	DNMT3A	DNMT3A.M3.0.01	2	25234286	-0.2235	0.047	1.999e-06	0.0316644	213907	--	1.26377e-05	0.799715	0.876884	0.876884
Heavy_smoker	DNMT3A	DNMT3A.M3.0.01	2	25234286	0.1553	0.0351	9.585e-06	0.0458246	407727	++	5.50032e-05	1.16801	1.25119	1.25119
Nicotine_dependence	DNMT3A	DNMT3A.M3.0.01	2	25234286	0.2657	0.0396	1.889e-11	0.0359502	509980	++	1.95721e-10	1.30434	1.40961	1.40961
Age_started_smoking	DNMT3A	DNMT3A.M3.0.05	2	25234286	0.0129	0.0225	0.5653	0.00651676	143553	?+	0.7172	NA	NA	NA
Cig-per-day	DNMT3A	DNMT3A.M3.0.05	2	25234286	0	0.0243	0.9987	0.149872	112670	-+	0.9987	NA	NA	NA
Ever_smoker	DNMT3A	DNMT3A.M3.0.05	2	25234286	0.1803	0.0257	2.165e-12	0.0371176	579682	++	2.44711e-11	1.19758	1.25945	1.25945
Former_smoker	DNMT3A	DNMT3A.M3.0.05	2	25234286	-0.2235	0.047	1.999e-06	0.0316644	213907	--	1.26377e-05	0.799715	0.876884	0.876884
Heavy_smoker	DNMT3A	DNMT3A.M3.0.05	2	25234286	0.1553	0.0351	9.585e-06	0.0458246	407727	++	5.50032e-05	1.16801	1.25119	1.25119
Nicotine_dependence	DNMT3A	DNMT3A.M3.0.05	2	25234286	0.2657	0.0396	1.889e-11	0.0359502	509980	++	1.95721e-10	1.30434	1.40961	1.40961
Age_started_smoking	DNMT3A	DNMT3A.M3.singleton	2	25234286	-0.0426	0.0426	0.3179	0.00179376	143553	?-	0.503316	NA	NA	NA
Cig-per-day	DNMT3A	DNMT3A.M3.singleton	2	25234286	-0.0289	0.0403	0.4738	0.101159	112670	--	0.633181	NA	NA	NA
Ever_smoker	DNMT3A	DNMT3A.M3.singleton	2	25234286	0.1679	0.061	0.005944	0.00922704	579682	++	0.0219563	1.18282	1.33304	1.33304
Former_smoker	DNMT3A	DNMT3A.M3.singleton	2	25234286	-0.2164	0.0852	0.01115	0.0109704	213907	--	0.037468	0.805413	0.951793	0.951793
Heavy_smoker	DNMT3A	DNMT3A.M3.singleton	2	25234286	0.1338	0.0789	0.09007	0.0167968	407727	++	0.231697	1.14316	1.33435	1.33435
Nicotine_dependence	DNMT3A	DNMT3A.M3.singleton	2	25234286	0.1604	0.0952	0.09198	0.009347	509980	++	0.23499	1.17398	1.41481	1.41481
Age_started_smoking	JAK2	JAK2.M3.0.001	9	5073770	-0.0183	0.0916	0.8416	0.000372685	143553	?-	0.951263	NA	NA	NA
Cig-per-day	JAK2	JAK2.M3.0.001	9	5073770	-0.1691	0.0986	0.08621	0.000401717	105796	?-	0.223308	NA	NA	NA
Ever_smoker	JAK2	JAK2.M3.0.001	9	5073770	-0.153	0.092	0.09642	0.00335107	579680	--	0.238427	0.85813	1.0277	1.0277
Former_smoker	JAK2	JAK2.M3.0.001	9	5073770	0.4926	0.1904	0.009677	0.00250007	213907	++	0.0328138	1.63657	2.37687	2.37687
Heavy_smoker	JAK2	JAK2.M3.0.001	9	5073770	-0.1836	0.1258	0.1444	0.00468783	407725	+-	0.334542	0.832269	1.06499	1.06499
Nicotine_dependence	JAK2	JAK2.M3.0.001	9	5073770	-0.1144	0.149	0.4425	0.00334269	509978	--	0.618174	0.891901	1.1944	1.1944
Age_started_smoking	JAK2	JAK2.M3.0.01	9	5073770	-0.0183	0.0916	0.8416	0.000372685	143553	?-	0.951263	NA	NA	NA
Cig-per-day	JAK2	JAK2.M3.0.01	9	5073770	-0.0583	0.0906	0.5197	0.017119	112670	+-	0.677791	NA	NA	NA
Ever_smoker	JAK2	JAK2.M3.0.01	9	5073770	-0.153	0.092	0.09642	0.00335107	579680	--	0.238427	0.85813	1.0277	1.0277
Former_smoker	JAK2	JAK2.M3.0.01	9	5073770	0.4926	0.1904	0.009677	0.00250007	213907	++	0.0328138	1.63657	2.37687	2.37687
Heavy_smoker	JAK2	JAK2.M3.0.01	9	5073770	-0.1836	0.1258	0.1444	0.00468783	407725	+-	0.334542	0.832269	1.06499	1.06499
Nicotine_dependence	JAK2	JAK2.M3.0.01	9	5073770	-0.1144	0.149	0.4425	0.00334269	509978	--	0.618174	0.891901	1.1944	1.1944
Age_started_smoking	JAK2	JAK2.M3.0.05	9	5073770	-0.0183	0.0916	0.8416	0.000372685	143553	?-	0.951263	NA	NA	NA
Cig-per-day	JAK2	JAK2.M3.0.05	9	5073770	-0.0583	0.0906	0.5197	0.017119	112670	+-	0.677791	NA	NA	NA
Ever_smoker	JAK2	JAK2.M3.0.05	9	5073770	-0.153	0.092	0.09642	0.00335107	579680	--	0.238427	0.85813	1.0277	1.0277
Former_smoker	JAK2	JAK2.M3.0.05	9	5073770	0.4926	0.1904	0.009677	0.00250007	213907	++	0.0328138	1.63657	2.37687	2.37687
Heavy_smoker	JAK2	JAK2.M3.0.05	9	5073770	-0.1836	0.1258	0.1444	0.00468783	407725	+-	0.334542	0.832269	1.06499	1.06499
Nicotine_dependence	JAK2	JAK2.M3.0.05	9	5073770	-0.1144	0.149	0.4425	0.00334269	509978	--	0.618174	0.891901	1.1944	1.1944
Heavy_smoker	PPM1D	PPM1D.pLOF.0.0001	17	60662996	0.6006	0.12	5.535e-07	0.00710924	407727	++	3.9703e-06	1.82321	2.30666	2.30666
Heavy_smoker	PPM1D	PPM1D.pLOF.0.001	17	60662996	0.6006	0.12	5.535e-07	0.00710924	407727	++	3.9703e-06	1.82321	2.30666	2.30666
Heavy_smoker	PPM1D	PPM1D.pLOF.0.01	17	60662996	0.6006	0.12	5.535e-07	0.00710924	407727	++	3.9703e-06	1.82321	2.30666	2.30666
Heavy_smoker	PPM1D	PPM1D.pLOF.0.05	17	60662996	0.6006	0.12	5.535e-07	0.00710924	407727	++	3.9703e-06	1.82321	2.30666	2.30666
Heavy_smoker	PPM1D	PPM1D.pLOF_miss.0.0001	17	60662996	0.6006	0.12	5.535e-07	0.00710924	407727	++	3.9703e-06	1.82321	2.30666	2.30666
Heavy_smoker	PPM1D	PPM1D.pLOF_miss.0.001	17	60662996	0.6006	0.12	5.535e-07	0.00710924	407727	++	3.9703e-06	1.82321	2.30666	2.30666
Heavy_smoker	PPM1D	PPM1D.pLOF_miss.0.01	17	60662996	0.6006	0.12	5.535e-07	0.00710924	407727	++	3.9703e-06	1.82321	2.30666	2.30666
Heavy_smoker	PPM1D	PPM1D.pLOF_miss.0.05	17	60662996	0.6006	0.12	5.535e-07	0.00710924	407727	++	3.9703e-06	1.82321	2.30666	2.30666
Ever_smoker	PPM1D	PPM1D.pLOF.0.001	17	60662996	0.2688	0.0893	0.002621	0.00545839	579682	++	0.0109846	1.30839	1.55866	1.55866
Ever_smoker	PPM1D	PPM1D.pLOF.0.01	17	60662996	0.2688	0.0893	0.002621	0.00545839	579682	++	0.0109846	1.30839	1.55866	1.55866
Ever_smoker	PPM1D	PPM1D.pLOF.0.05	17	60662996	0.2688	0.0893	0.002621	0.00545839	579682	++	0.0109846	1.30839	1.55866	1.55866
Ever_smoker	PPM1D	PPM1D.pLOF_miss.0.001	17	60662996	0.2688	0.0893	0.002621	0.00545839	579682	++	0.0109846	1.30839	1.55866	1.55866
Ever_smoker	PPM1D	PPM1D.pLOF_miss.0.01	17	60662996	0.2688	0.0893	0.002621	0.00545839	579682	++	0.0109846	1.30839	1.55866	1.55866
Ever_smoker	PPM1D	PPM1D.pLOF_miss.0.05	17	60662996	0.2688	0.0893	0.002621	0.00545839	579682	++	0.0109846	1.30839	1.55866	1.55866
Ever_smoker	PPM1D	PPM1D.pLOF.0.0001	17	60662996	0.2696	0.0914	0.003201	0.00500992	579682	++	0.0131206	1.30944	1.56634	1.56634
Ever_smoker	PPM1D	PPM1D.pLOF_miss.0.0001	17	60662996	0.2696	0.0914	0.003201	0.00500992	579682	++	0.0131206	1.30944	1.56634	1.56634
Nicotine_dependence	PPM1D	PPM1D.pLOF.0.0001	17	60662996	0.3998	0.1365	0.00339	0.00491622	509980	++	0.0135965	1.49153	1.94905	1.94905
Nicotine_dependence	PPM1D	PPM1D.pLOF_miss.0.0001	17	60662996	0.3998	0.1365	0.00339	0.00491622	509980	++	0.0135965	1.49153	1.94905	1.94905
Nicotine_dependence	PPM1D	PPM1D.pLOF.0.001	17	60662996	0.3631	0.1323	0.006063	0.00538033	509980	++	0.0219563	1.43778	1.86341	1.86341
Nicotine_dependence	PPM1D	PPM1D.pLOF.0.01	17	60662996	0.3631	0.1323	0.006063	0.00538033	509980	++	0.0219563	1.43778	1.86341	1.86341
Nicotine_dependence	PPM1D	PPM1D.pLOF.0.05	17	60662996	0.3631	0.1323	0.006063	0.00538033	509980	++	0.0219563	1.43778	1.86341	1.86341
Nicotine_dependence	PPM1D	PPM1D.pLOF_miss.0.001	17	60662996	0.3631	0.1323	0.006063	0.00538033	509980	++	0.0219563	1.43778	1.86341	1.86341
Nicotine_dependence	PPM1D	PPM1D.pLOF_miss.0.01	17	60662996	0.3631	0.1323	0.006063	0.00538033	509980	++	0.0219563	1.43778	1.86341	1.86341
Nicotine_dependence	PPM1D	PPM1D.pLOF_miss.0.05	17	60662996	0.3631	0.1323	0.006063	0.00538033	509980	++	0.0219563	1.43778	1.86341	1.86341
Cig-per-day	PPM1D	PPM1D.pLOF.singleton	17	60662996	0.2448	0.1345	0.06871	0.0192217	112670	++	0.188447	NA	NA	NA
Cig-per-day	PPM1D	PPM1D.pLOF_miss.singleton	17	60662996	0.2448	0.1345	0.06871	0.0192217	112670	++	0.188447	NA	NA	NA
Cig-per-day	PPM1D	PPM1D.pLOF.0.0001	17	60662996	0.1248	0.0846	0.1402	0.0195891	112670	++	0.330978	NA	NA	NA
Cig-per-day	PPM1D	PPM1D.pLOF_miss.0.0001	17	60662996	0.1248	0.0846	0.1402	0.0195891	112670	++	0.330978	NA	NA	NA
Nicotine_dependence	PPM1D	PPM1D.pLOF.singleton	17	60662996	0.4044	0.302	0.1806	0.00102966	509980	++	0.376334	1.4984	2.7083	2.7083
Nicotine_dependence	PPM1D	PPM1D.pLOF_miss.singleton	17	60662996	0.4044	0.302	0.1806	0.00102966	509980	++	0.376334	1.4984	2.7083	2.7083
Cig-per-day	PPM1D	PPM1D.pLOF.0.001	17	60662996	0.101	0.0785	0.1981	0.0398569	112670	++	0.386865	NA	NA	NA
Cig-per-day	PPM1D	PPM1D.pLOF.0.01	17	60662996	0.101	0.0785	0.1981	0.0398569	112670	++	0.386865	NA	NA	NA
Cig-per-day	PPM1D	PPM1D.pLOF.0.05	17	60662996	0.101	0.0785	0.1981	0.0398569	112670	++	0.386865	NA	NA	NA
Cig-per-day	PPM1D	PPM1D.pLOF_miss.0.001	17	60662996	0.101	0.0785	0.1981	0.0398569	112670	++	0.386865	NA	NA	NA
Cig-per-day	PPM1D	PPM1D.pLOF_miss.0.01	17	60662996	0.101	0.0785	0.1981	0.0398569	112670	++	0.386865	NA	NA	NA
Cig-per-day	PPM1D	PPM1D.pLOF_miss.0.05	17	60662996	0.101	0.0785	0.1981	0.0398569	112670	++	0.386865	NA	NA	NA
Age_started_smoking	PPM1D	PPM1D.pLOF.0.0001	17	60662993	-0.0941	0.0843	0.2646	0.000456277	143553	?-	0.463361	NA	NA	NA
Age_started_smoking	PPM1D	PPM1D.pLOF.0.001	17	60662993	-0.0941	0.0843	0.2646	0.000456277	143553	?-	0.463361	NA	NA	NA
Age_started_smoking	PPM1D	PPM1D.pLOF.0.01	17	60662993	-0.0941	0.0843	0.2646	0.000456277	143553	?-	0.463361	NA	NA	NA
Age_started_smoking	PPM1D	PPM1D.pLOF.0.05	17	60662993	-0.0941	0.0843	0.2646	0.000456277	143553	?-	0.463361	NA	NA	NA
Age_started_smoking	PPM1D	PPM1D.pLOF_miss.0.0001	17	60662993	-0.0941	0.0843	0.2646	0.000456277	143553	?-	0.463361	NA	NA	NA
Age_started_smoking	PPM1D	PPM1D.pLOF_miss.0.001	17	60662993	-0.0941	0.0843	0.2646	0.000456277	143553	?-	0.463361	NA	NA	NA
Age_started_smoking	PPM1D	PPM1D.pLOF_miss.0.01	17	60662993	-0.0941	0.0843	0.2646	0.000456277	143553	?-	0.463361	NA	NA	NA
Age_started_smoking	PPM1D	PPM1D.pLOF_miss.0.05	17	60662993	-0.0941	0.0843	0.2646	0.000456277	143553	?-	0.463361	NA	NA	NA
Former_smoker	PPM1D	PPM1D.pLOF.0.001	17	60662996	0.1569	0.1556	0.313	0.00461258	213907	++	0.498927	1.16988	1.58705	1.58705
Former_smoker	PPM1D	PPM1D.pLOF.0.01	17	60662996	0.1569	0.1556	0.313	0.00461258	213907	++	0.498927	1.16988	1.58705	1.58705
Former_smoker	PPM1D	PPM1D.pLOF.0.05	17	60662996	0.1569	0.1556	0.313	0.00461258	213907	++	0.498927	1.16988	1.58705	1.58705
Former_smoker	PPM1D	PPM1D.pLOF_miss.0.001	17	60662996	0.1569	0.1556	0.313	0.00461258	213907	++	0.498927	1.16988	1.58705	1.58705
Former_smoker	PPM1D	PPM1D.pLOF_miss.0.01	17	60662996	0.1569	0.1556	0.313	0.00461258	213907	++	0.498927	1.16988	1.58705	1.58705
Former_smoker	PPM1D	PPM1D.pLOF_miss.0.05	17	60662996	0.1569	0.1556	0.313	0.00461258	213907	++	0.498927	1.16988	1.58705	1.58705
Heavy_smoker	PPM1D	PPM1D.pLOF.singleton	17	60662996	0.2598	0.2618	0.321	0.00243548	407727	++	0.503316	1.29667	2.1661	2.1661
Heavy_smoker	PPM1D	PPM1D.pLOF_miss.singleton	17	60662996	0.2598	0.2618	0.321	0.00243548	407727	++	0.503316	1.29667	2.1661	2.1661
Former_smoker	PPM1D	PPM1D.pLOF.0.0001	17	60662996	0.1418	0.159	0.3725	0.00424523	213907	++	0.534394	1.15235	1.57372	1.57372
Former_smoker	PPM1D	PPM1D.pLOF_miss.0.0001	17	60662996	0.1418	0.159	0.3725	0.00424523	213907	++	0.534394	1.15235	1.57372	1.57372
Age_started_smoking	PPM1D	PPM1D.pLOF.singleton	17	60662993	0.0756	0.1679	0.6525	0.00011494	143553	?+	0.813988	NA	NA	NA
Age_started_smoking	PPM1D	PPM1D.pLOF_miss.singleton	17	60662993	0.0756	0.1679	0.6525	0.00011494	143553	?+	0.813988	NA	NA	NA
Ever_smoker	PPM1D	PPM1D.pLOF.singleton	17	60662996	0.0648	0.2097	0.7574	0.000987076	579682	++	0.896858	1.06695	1.60932	1.60932
Ever_smoker	PPM1D	PPM1D.pLOF_miss.singleton	17	60662996	0.0648	0.2097	0.7574	0.000987076	579682	++	0.896858	1.06695	1.60932	1.60932
Former_smoker	PPM1D	PPM1D.pLOF.singleton	17	60662996	-0.0402	0.298	0.8926	0.00125168	213907	+-	0.985029	0.960597	1.72268	1.72268
Former_smoker	PPM1D	PPM1D.pLOF_miss.singleton	17	60662996	-0.0402	0.298	0.8926	0.00125168	213907	+-	0.985029	0.960597	1.72268	1.72268
Age_started_smoking	SF3B1	SF3B1.M3.0.0001	2	197401765	0.0035	0.1566	0.9823	0.000132355	143553	?+	0.9987	NA	NA	NA
Cig-per-day	SF3B1	SF3B1.M3.0.0001	2	197401765	-0.3162	0.1674	0.05896	0.00608696	112670	--	0.165354	NA	NA	NA
Ever_smoker	SF3B1	SF3B1.M3.0.0001	2	197401765	0.3267	0.1474	0.02667	0.00130265	579682	-+	0.0835959	1.38639	1.85077	1.85077
Former_smoker	SF3B1	SF3B1.M3.0.0001	2	197401765	-0.2624	0.3309	0.4278	0.000996722	213907	--	0.604853	0.769203	1.47133	1.47133
Heavy_smoker	SF3B1	SF3B1.M3.0.0001	2	197401765	0.4145	0.1888	0.02813	0.00155263	407727	-+	0.086004	1.51361	2.19142	2.19142
Nicotine_dependence	SF3B1	SF3B1.M3.0.0001	2	197401765	0.4299	0.2356	0.06809	0.00126776	509980	++	0.188447	1.5371	2.43921	2.43921
Age_started_smoking	SF3B1	SF3B1.M3.0.001	2	197401765	-0.1271	0.1087	0.242	0.00027516	143553	?-	0.455889	NA	NA	NA
Cig-per-day	SF3B1	SF3B1.M3.0.001	2	197401765	0.0012	0.1063	0.9911	0.0193676	112670	-+	0.9987	NA	NA	NA
Ever_smoker	SF3B1	SF3B1.M3.0.001	2	197401765	0.2762	0.1107	0.01258	0.00416566	579682	++	0.0411609	1.31811	1.6375	1.6375
Former_smoker	SF3B1	SF3B1.M3.0.001	2	197401765	-0.011	0.1998	0.9562	0.00341354	213907	+-	0.990202	0.98906	1.46317	1.46317
Heavy_smoker	SF3B1	SF3B1.M3.0.001	2	197401765	0.3308	0.166	0.04631	0.00508555	407727	-+	0.13495	1.39208	1.92738	1.92738
Nicotine_dependence	SF3B1	SF3B1.M3.0.001	2	197401765	0.3848	0.169	0.02282	0.00403444	509980	++	0.0721344	1.46932	2.04631	2.04631
Age_started_smoking	SF3B1	SF3B1.M3.0.01	2	197401765	-0.1271	0.1087	0.242	0.00027516	143553	?-	0.455889	NA	NA	NA
Cig-per-day	SF3B1	SF3B1.M3.0.01	2	197401765	0.0012	0.1063	0.9911	0.0193676	112670	-+	0.9987	NA	NA	NA
Ever_smoker	SF3B1	SF3B1.M3.0.01	2	197401765	0.2762	0.1107	0.01258	0.00416566	579682	++	0.0411609	1.31811	1.6375	1.6375
Former_smoker	SF3B1	SF3B1.M3.0.01	2	197401765	-0.011	0.1998	0.9562	0.00341354	213907	+-	0.990202	0.98906	1.46317	1.46317
Heavy_smoker	SF3B1	SF3B1.M3.0.01	2	197401765	0.3308	0.166	0.04631	0.00508555	407727	-+	0.13495	1.39208	1.92738	1.92738
Nicotine_dependence	SF3B1	SF3B1.M3.0.01	2	197401765	0.3848	0.169	0.02282	0.00403444	509980	++	0.0721344	1.46932	2.04631	2.04631
Age_started_smoking	SF3B1	SF3B1.M3.0.05	2	197401765	-0.1271	0.1087	0.242	0.00027516	143553	?-	0.455889	NA	NA	NA
Cig-per-day	SF3B1	SF3B1.M3.0.05	2	197401765	0.0012	0.1063	0.9911	0.0193676	112670	-+	0.9987	NA	NA	NA
Ever_smoker	SF3B1	SF3B1.M3.0.05	2	197401765	0.2762	0.1107	0.01258	0.00416566	579682	++	0.0411609	1.31811	1.6375	1.6375
Former_smoker	SF3B1	SF3B1.M3.0.05	2	197401765	-0.011	0.1998	0.9562	0.00341354	213907	+-	0.990202	0.98906	1.46317	1.46317
Heavy_smoker	SF3B1	SF3B1.M3.0.05	2	197401765	0.3308	0.166	0.04631	0.00508555	407727	-+	0.13495	1.39208	1.92738	1.92738
Nicotine_dependence	SF3B1	SF3B1.M3.0.05	2	197401765	0.3848	0.169	0.02282	0.00403444	509980	++	0.0721344	1.46932	2.04631	2.04631
Age_started_smoking	SF3B1	SF3B1.M3.singleton	2	197401765	0.0761	0.3648	0.8349	2.43812e-05	143553	?+	0.951263	NA	NA	NA
Cig-per-day	SF3B1	SF3B1.M3.singleton	2	197401765	-0.3618	0.27	0.1803	0.00599133	112670	--	0.376334	NA	NA	NA
Ever_smoker	SF3B1	SF3B1.M3.singleton	2	197401765	1.3492	0.8361	0.1066	4.02182e-05	579682	++	0.256528	3.85434	19.8451	19.8451
Former_smoker	SF3B1	SF3B1.M3.singleton	2	197401765	-0.4587	0.7598	0.5461	0.000144371	213907	-+	0.707275	0.632105	2.80249	2.80249
Heavy_smoker	SF3B1	SF3B1.M3.singleton	2	197401765	1.7549	0.9278	0.05857	0.000195397	407727	++	0.165354	5.78287	35.6371	35.6371
Nicotine_dependence	SF3B1	SF3B1.M3.singleton	2	197401765	2.3209	0.9611	0.01575	5.85663e-05	509980	++	0.0510848	10.1848	66.9975	66.9975
Age_started_smoking	SRSF2	SRSF2.M3.0.0001	17	76736877	-0.5908	0.3645	0.1051	2.43814e-05	143552	?-	0.25456	NA	NA	NA
Cig-per-day	SRSF2	SRSF2.M3.0.0001	17	76736877	0.0966	0.3039	0.7505	0.00241969	112670	-+	0.896858	NA	NA	NA
Ever_smoker	SRSF2	SRSF2.M3.0.0001	17	76736877	0.4844	0.2459	0.04881	0.000278441	579682	++	0.140047	1.6232	2.62837	2.62837
Former_smoker	SRSF2	SRSF2.M3.0.0001	17	76736877	0.8598	0.6711	0.2001	0.000230803	213906	++	0.388736	2.36269	8.80356	8.80356
Heavy_smoker	SRSF2	SRSF2.M3.0.0001	17	76736877	0.8716	0.287	0.002392	0.000280831	407727	++	0.0109846	2.39073	4.19595	4.19595
Nicotine_dependence	SRSF2	SRSF2.M3.0.0001	17	76736877	-0.4196	0.39	0.282	0.000277175	509980	+-	0.480301	0.65731	1.41171	1.41171
Age_started_smoking	SRSF2	SRSF2.M3.0.001	17	76736877	-0.0264	0.11	0.8105	0.000268194	143553	?-	0.927351	NA	NA	NA
Cig-per-day	SRSF2	SRSF2.M3.0.001	17	76736877	0.1443	0.1022	0.1578	0.0205849	112670	++	0.354575	NA	NA	NA
Ever_smoker	SRSF2	SRSF2.M3.0.001	17	76736877	0.2057	0.119	0.084	0.00301869	579682	++	0.219105	1.22838	1.55106	1.55106
Former_smoker	SRSF2	SRSF2.M3.0.001	17	76736877	0.1008	0.2142	0.6379	0.00279814	213907	++	0.801134	1.10606	1.68309	1.68309
Heavy_smoker	SRSF2	SRSF2.M3.0.001	17	76736877	0.4455	0.1689	0.008329	0.00342112	407727	++	0.0293087	1.56127	2.17395	2.17395
Nicotine_dependence	SRSF2	SRSF2.M3.0.001	17	76736877	0.046	0.1774	0.7956	0.00285357	509980	+-	0.918758	1.04707	1.48246	1.48246
Age_started_smoking	SRSF2	SRSF2.M3.0.01	17	76736877	-0.0264	0.11	0.8105	0.000268194	143553	?-	0.927351	NA	NA	NA
Cig-per-day	SRSF2	SRSF2.M3.0.01	17	76736877	0.1443	0.1022	0.1578	0.0205849	112670	++	0.354575	NA	NA	NA
Ever_smoker	SRSF2	SRSF2.M3.0.01	17	76736877	0.2057	0.119	0.084	0.00301869	579682	++	0.219105	1.22838	1.55106	1.55106
Former_smoker	SRSF2	SRSF2.M3.0.01	17	76736877	0.1008	0.2142	0.6379	0.00279814	213907	++	0.801134	1.10606	1.68309	1.68309
Heavy_smoker	SRSF2	SRSF2.M3.0.01	17	76736877	0.4455	0.1689	0.008329	0.00342112	407727	++	0.0293087	1.56127	2.17395	2.17395
Nicotine_dependence	SRSF2	SRSF2.M3.0.01	17	76736877	0.046	0.1774	0.7956	0.00285357	509980	+-	0.918758	1.04707	1.48246	1.48246
Age_started_smoking	SRSF2	SRSF2.M3.0.05	17	76736877	-0.0264	0.11	0.8105	0.000268194	143553	?-	0.927351	NA	NA	NA
Cig-per-day	SRSF2	SRSF2.M3.0.05	17	76736877	0.1443	0.1022	0.1578	0.0205849	112670	++	0.354575	NA	NA	NA
Ever_smoker	SRSF2	SRSF2.M3.0.05	17	76736877	0.2057	0.119	0.084	0.00301869	579682	++	0.219105	1.22838	1.55106	1.55106
Former_smoker	SRSF2	SRSF2.M3.0.05	17	76736877	0.1008	0.2142	0.6379	0.00279814	213907	++	0.801134	1.10606	1.68309	1.68309
Heavy_smoker	SRSF2	SRSF2.M3.0.05	17	76736877	0.4455	0.1689	0.008329	0.00342112	407727	++	0.0293087	1.56127	2.17395	2.17395
Nicotine_dependence	SRSF2	SRSF2.M3.0.05	17	76736877	0.046	0.1774	0.7956	0.00285357	509980	+-	0.918758	1.04707	1.48246	1.48246
Cig-per-day	SRSF2	SRSF2.M3.singleton	17	76736877	-0.1897	0.606	0.7543	0.000145476	6874	-?	0.896858	NA	NA	NA
Age_started_smoking	TET2	TET2.M1.0.0001	4	105233949	0.0278	0.0395	0.4821	0.00208982	143553	?+	0.633181	NA	NA	NA
Cig-per-day	TET2	TET2.M1.0.0001	4	105233946	0.0557	0.042	0.1845	0.0428208	112670	++	0.380213	NA	NA	NA
Ever_smoker	TET2	TET2.M1.0.0001	4	105233946	0.0379	0.0425	0.3722	0.0153005	579682	++	0.534394	1.03863	1.12885	1.12885
Former_smoker	TET2	TET2.M1.0.0001	4	105233946	-0.0045	0.0873	0.9586	0.0122759	213907	+-	0.990202	0.99551	1.18129	1.18129
Heavy_smoker	TET2	TET2.M1.0.0001	4	105233946	0.0029	0.0588	0.961	0.0191863	407727	-+	0.990202	1.0029	1.12541	1.12541
Nicotine_dependence	TET2	TET2.M1.0.0001	4	105233946	0.0682	0.0712	0.338	0.0148518	509980	-+	0.504296	1.07058	1.23091	1.23091
Age_started_smoking	TET2	TET2.M1.0.001	4	105233949	0.0278	0.0395	0.4821	0.00208982	143553	?+	0.633181	NA	NA	NA
Cig-per-day	TET2	TET2.M1.0.001	4	105233946	0.0561	0.0417	0.178	0.0499741	112670	++	0.376334	NA	NA	NA
Ever_smoker	TET2	TET2.M1.0.001	4	105233946	0.0379	0.0425	0.3722	0.0153005	579682	++	0.534394	1.03863	1.12885	1.12885
Former_smoker	TET2	TET2.M1.0.001	4	105233946	-0.0045	0.0873	0.9586	0.0122759	213907	+-	0.990202	0.99551	1.18129	1.18129
Heavy_smoker	TET2	TET2.M1.0.001	4	105233946	0.0029	0.0588	0.961	0.0191863	407727	-+	0.990202	1.0029	1.12541	1.12541
Nicotine_dependence	TET2	TET2.M1.0.001	4	105233946	0.0682	0.0712	0.338	0.0148518	509980	-+	0.504296	1.07058	1.23091	1.23091
Age_started_smoking	TET2	TET2.M1.0.01	4	105233949	0.0278	0.0395	0.4821	0.00208982	143553	?+	0.633181	NA	NA	NA
Cig-per-day	TET2	TET2.M1.0.01	4	105233946	0.0561	0.0417	0.178	0.0499741	112670	++	0.376334	NA	NA	NA
Ever_smoker	TET2	TET2.M1.0.01	4	105233946	0.0379	0.0425	0.3722	0.0153005	579682	++	0.534394	1.03863	1.12885	1.12885
Former_smoker	TET2	TET2.M1.0.01	4	105233946	-0.0045	0.0873	0.9586	0.0122759	213907	+-	0.990202	0.99551	1.18129	1.18129
Heavy_smoker	TET2	TET2.M1.0.01	4	105233946	0.0029	0.0588	0.961	0.0191863	407727	-+	0.990202	1.0029	1.12541	1.12541
Nicotine_dependence	TET2	TET2.M1.0.01	4	105233946	0.0682	0.0712	0.338	0.0148518	509980	-+	0.504296	1.07058	1.23091	1.23091
Age_started_smoking	TET2	TET2.M1.0.05	4	105233949	0.0278	0.0395	0.4821	0.00208982	143553	?+	0.633181	NA	NA	NA
Cig-per-day	TET2	TET2.M1.0.05	4	105233946	0.0561	0.0417	0.178	0.0499741	112670	++	0.376334	NA	NA	NA
Ever_smoker	TET2	TET2.M1.0.05	4	105233946	0.0379	0.0425	0.3722	0.0153005	579682	++	0.534394	1.03863	1.12885	1.12885
Former_smoker	TET2	TET2.M1.0.05	4	105233946	-0.0045	0.0873	0.9586	0.0122759	213907	+-	0.990202	0.99551	1.18129	1.18129
Heavy_smoker	TET2	TET2.M1.0.05	4	105233946	0.0029	0.0588	0.961	0.0191863	407727	-+	0.990202	1.0029	1.12541	1.12541
Nicotine_dependence	TET2	TET2.M1.0.05	4	105233946	0.0682	0.0712	0.338	0.0148518	509980	-+	0.504296	1.07058	1.23091	1.23091
Age_started_smoking	TET2	TET2.M1.singleton	4	105233949	0.038	0.0528	0.4719	0.00116682	143553	?+	0.633181	NA	NA	NA
Cig-per-day	TET2	TET2.M1.singleton	4	105233946	0.0629	0.0533	0.2377	0.0418746	112670	++	0.454677	NA	NA	NA
Ever_smoker	TET2	TET2.M1.singleton	4	105233946	0.0676	0.067	0.3126	0.00707456	579682	++	0.498927	1.06994	1.22008	1.22008
Former_smoker	TET2	TET2.M1.singleton	4	105233946	-0.0821	0.1157	0.4776	0.00707588	213907	+-	0.633181	0.92118	1.15566	1.15566
Heavy_smoker	TET2	TET2.M1.singleton	4	105233946	0.0016	0.0882	0.9859	0.0113885	407727	-+	0.9987	1.0016	1.19062	1.19062
Nicotine_dependence	TET2	TET2.M1.singleton	4	105233946	0.1143	0.1	0.2527	0.00699261	509980	-+	0.463361	1.12109	1.36383	1.36383
Age_started_smoking	TET2	TET2.M3.0.0001	4	105233949	0.0278	0.0395	0.4821	0.00208982	143553	?+	0.633181	NA	NA	NA
Cig-per-day	TET2	TET2.M3.0.0001	4	105233946	0.0557	0.042	0.1845	0.0428208	112670	++	0.380213	NA	NA	NA
Ever_smoker	TET2	TET2.M3.0.0001	4	105233946	0.0379	0.0425	0.3722	0.0153005	579682	++	0.534394	1.03863	1.12885	1.12885
Former_smoker	TET2	TET2.M3.0.0001	4	105233946	-0.0045	0.0873	0.9586	0.0122759	213907	+-	0.990202	0.99551	1.18129	1.18129
Heavy_smoker	TET2	TET2.M3.0.0001	4	105233946	0.0029	0.0588	0.961	0.0191863	407727	-+	0.990202	1.0029	1.12541	1.12541
Nicotine_dependence	TET2	TET2.M3.0.0001	4	105233946	0.0682	0.0712	0.338	0.0148518	509980	-+	0.504296	1.07058	1.23091	1.23091
Age_started_smoking	TET2	TET2.M3.0.001	4	105233949	0.0278	0.0395	0.4821	0.00208982	143553	?+	0.633181	NA	NA	NA
Cig-per-day	TET2	TET2.M3.0.001	4	105233946	0.0561	0.0417	0.178	0.0499741	112670	++	0.376334	NA	NA	NA
Ever_smoker	TET2	TET2.M3.0.001	4	105233946	0.0379	0.0425	0.3722	0.0153005	579682	++	0.534394	1.03863	1.12885	1.12885
Former_smoker	TET2	TET2.M3.0.001	4	105233946	-0.0045	0.0873	0.9586	0.0122759	213907	+-	0.990202	0.99551	1.18129	1.18129
Heavy_smoker	TET2	TET2.M3.0.001	4	105233946	0.0029	0.0588	0.961	0.0191863	407727	-+	0.990202	1.0029	1.12541	1.12541
Nicotine_dependence	TET2	TET2.M3.0.001	4	105233946	0.0682	0.0712	0.338	0.0148518	509980	-+	0.504296	1.07058	1.23091	1.23091
Age_started_smoking	TET2	TET2.M3.0.01	4	105233949	0.0278	0.0395	0.4821	0.00208982	143553	?+	0.633181	NA	NA	NA
Cig-per-day	TET2	TET2.M3.0.01	4	105233946	0.0561	0.0417	0.178	0.0499741	112670	++	0.376334	NA	NA	NA
Ever_smoker	TET2	TET2.M3.0.01	4	105233946	0.0379	0.0425	0.3722	0.0153005	579682	++	0.534394	1.03863	1.12885	1.12885
Former_smoker	TET2	TET2.M3.0.01	4	105233946	-0.0045	0.0873	0.9586	0.0122759	213907	+-	0.990202	0.99551	1.18129	1.18129
Heavy_smoker	TET2	TET2.M3.0.01	4	105233946	0.0029	0.0588	0.961	0.0191863	407727	-+	0.990202	1.0029	1.12541	1.12541
Nicotine_dependence	TET2	TET2.M3.0.01	4	105233946	0.0682	0.0712	0.338	0.0148518	509980	-+	0.504296	1.07058	1.23091	1.23091
Age_started_smoking	TET2	TET2.M3.0.05	4	105233949	0.0278	0.0395	0.4821	0.00208982	143553	?+	0.633181	NA	NA	NA
Cig-per-day	TET2	TET2.M3.0.05	4	105233946	0.0561	0.0417	0.178	0.0499741	112670	++	0.376334	NA	NA	NA
Ever_smoker	TET2	TET2.M3.0.05	4	105233946	0.0379	0.0425	0.3722	0.0153005	579682	++	0.534394	1.03863	1.12885	1.12885
Former_smoker	TET2	TET2.M3.0.05	4	105233946	-0.0045	0.0873	0.9586	0.0122759	213907	+-	0.990202	0.99551	1.18129	1.18129
Heavy_smoker	TET2	TET2.M3.0.05	4	105233946	0.0029	0.0588	0.961	0.0191863	407727	-+	0.990202	1.0029	1.12541	1.12541
Nicotine_dependence	TET2	TET2.M3.0.05	4	105233946	0.0682	0.0712	0.338	0.0148518	509980	-+	0.504296	1.07058	1.23091	1.23091
Age_started_smoking	TET2	TET2.M3.singleton	4	105233949	0.038	0.0528	0.4719	0.00116682	143553	?+	0.633181	NA	NA	NA
Cig-per-day	TET2	TET2.M3.singleton	4	105233946	0.0629	0.0533	0.2377	0.0418746	112670	++	0.454677	NA	NA	NA
Ever_smoker	TET2	TET2.M3.singleton	4	105233946	0.0676	0.067	0.3126	0.00707456	579682	++	0.498927	1.06994	1.22008	1.22008
Former_smoker	TET2	TET2.M3.singleton	4	105233946	-0.0821	0.1157	0.4776	0.00707588	213907	+-	0.633181	0.92118	1.15566	1.15566
Heavy_smoker	TET2	TET2.M3.singleton	4	105233946	0.0016	0.0882	0.9859	0.0113885	407727	-+	0.9987	1.0016	1.19062	1.19062
Nicotine_dependence	TET2	TET2.M3.singleton	4	105233946	0.1143	0.1	0.2527	0.00699261	509980	-+	0.463361	1.12109	1.36383	1.36383
Age_started_smoking	TP53	TP53.M1.0.0001	17	7669616	-0.0478	0.2578	0.8527	4.87625e-05	143553	?-	0.952267	NA	NA	NA
Cig-per-day	TP53	TP53.M1.0.0001	17	7670664	0.4642	0.2663	0.08131	0.00124759	112670	++	0.216633	NA	NA	NA
Ever_smoker	TP53	TP53.M1.0.0001	17	7670664	0.3147	0.2857	0.2707	0.0003289	579682	-+	0.465305	1.36985	2.39809	2.39809
Former_smoker	TP53	TP53.M1.0.0001	17	7670664	-0.1605	0.5514	0.771	0.000223917	213907	-+	0.901514	0.851718	2.5099	2.5099
Heavy_smoker	TP53	TP53.M1.0.0001	17	7670664	0.4642	0.4132	0.2613	0.000514645	407727	++	0.463361	1.59074	3.57538	3.57538
Nicotine_dependence	TP53	TP53.M1.0.0001	17	7670664	0.1699	0.4799	0.7233	0.000321265	509980	+-	0.871453	1.18519	3.03589	3.03589
Age_started_smoking	TP53	TP53.M1.0.001	17	7669616	-0.0478	0.2578	0.8527	4.87625e-05	143553	?-	0.952267	NA	NA	NA
Cig-per-day	TP53	TP53.M1.0.001	17	7670664	0.4642	0.2663	0.08131	0.00124759	112670	++	0.216633	NA	NA	NA
Ever_smoker	TP53	TP53.M1.0.001	17	7670664	0.3147	0.2857	0.2707	0.0003289	579682	-+	0.465305	1.36985	2.39809	2.39809
Former_smoker	TP53	TP53.M1.0.001	17	7670664	-0.1605	0.5514	0.771	0.000223917	213907	-+	0.901514	0.851718	2.5099	2.5099
Heavy_smoker	TP53	TP53.M1.0.001	17	7670664	0.4642	0.4132	0.2613	0.000514645	407727	++	0.463361	1.59074	3.57538	3.57538
Nicotine_dependence	TP53	TP53.M1.0.001	17	7670664	0.1699	0.4799	0.7233	0.000321265	509980	+-	0.871453	1.18519	3.03589	3.03589
Age_started_smoking	TP53	TP53.M1.0.01	17	7669616	-0.0478	0.2578	0.8527	4.87625e-05	143553	?-	0.952267	NA	NA	NA
Cig-per-day	TP53	TP53.M1.0.01	17	7670664	0.4642	0.2663	0.08131	0.00124759	112670	++	0.216633	NA	NA	NA
Ever_smoker	TP53	TP53.M1.0.01	17	7670664	0.3147	0.2857	0.2707	0.0003289	579682	-+	0.465305	1.36985	2.39809	2.39809
Former_smoker	TP53	TP53.M1.0.01	17	7670664	-0.1605	0.5514	0.771	0.000223917	213907	-+	0.901514	0.851718	2.5099	2.5099
Heavy_smoker	TP53	TP53.M1.0.01	17	7670664	0.4642	0.4132	0.2613	0.000514645	407727	++	0.463361	1.59074	3.57538	3.57538
Nicotine_dependence	TP53	TP53.M1.0.01	17	7670664	0.1699	0.4799	0.7233	0.000321265	509980	+-	0.871453	1.18519	3.03589	3.03589
Age_started_smoking	TP53	TP53.M1.0.05	17	7669616	-0.0478	0.2578	0.8527	4.87625e-05	143553	?-	0.952267	NA	NA	NA
Cig-per-day	TP53	TP53.M1.0.05	17	7670664	0.4642	0.2663	0.08131	0.00124759	112670	++	0.216633	NA	NA	NA
Ever_smoker	TP53	TP53.M1.0.05	17	7670664	0.3147	0.2857	0.2707	0.0003289	579682	-+	0.465305	1.36985	2.39809	2.39809
Former_smoker	TP53	TP53.M1.0.05	17	7670664	-0.1605	0.5514	0.771	0.000223917	213907	-+	0.901514	0.851718	2.5099	2.5099
Heavy_smoker	TP53	TP53.M1.0.05	17	7670664	0.4642	0.4132	0.2613	0.000514645	407727	++	0.463361	1.59074	3.57538	3.57538
Nicotine_dependence	TP53	TP53.M1.0.05	17	7670664	0.1699	0.4799	0.7233	0.000321265	509980	+-	0.871453	1.18519	3.03589	3.03589
Age_started_smoking	TP53	TP53.M1.singleton	17	7669616	-0.0356	0.341	0.9168	2.78643e-05	143553	?-	0.990202	NA	NA	NA
Cig-per-day	TP53	TP53.M1.singleton	17	7670664	0.4682	0.3469	0.177	0.00122243	112670	++	0.376334	NA	NA	NA
Ever_smoker	TP53	TP53.M1.singleton	17	7670664	0.0285	0.3971	0.9428	0.000261493	579682	-+	0.990202	1.02891	2.24076	2.24076
Former_smoker	TP53	TP53.M1.singleton	17	7670664	-0.7597	0.7177	0.2898	0.000149561	213907	--	0.489119	0.467807	1.90979	1.90979
Heavy_smoker	TP53	TP53.M1.singleton	17	7670664	0.6499	0.5586	0.2446	0.000491979	407727	++	0.458471	1.91535	5.7245	5.7245
Nicotine_dependence	TP53	TP53.M1.singleton	17	7670664	-0.1058	0.6203	0.8646	0.000253787	509980	+-	0.959809	0.899605	3.03432	3.03432
Age_started_smoking	TP53	TP53.M3.0.0001	17	7669616	-0.0278	0.1011	0.7833	0.000316956	143553	?-	0.913034	NA	NA	NA
Cig-per-day	TP53	TP53.M3.0.0001	17	7670664	0.0364	0.0947	0.7004	0.00997571	112670	-+	0.867938	NA	NA	NA
Ever_smoker	TP53	TP53.M3.0.0001	17	7670664	0.2093	0.1094	0.05562	0.00280699	579682	++	0.158368	1.23281	1.52764	1.52764
Former_smoker	TP53	TP53.M3.0.0001	17	7670664	-0.2569	0.2023	0.204	0.00226577	213907	--	0.394259	0.773446	1.14982	1.14982
Heavy_smoker	TP53	TP53.M3.0.0001	17	7670664	0.3112	0.157	0.04747	0.0037735	407727	++	0.137258	1.36506	1.85692	1.85692
Nicotine_dependence	TP53	TP53.M3.0.0001	17	7670664	0.3705	0.1731	0.03238	0.00277655	509980	++	0.098193	1.44846	2.03354	2.03354
Age_started_smoking	TP53	TP53.M3.0.001	17	7669616	0.051	0.0877	0.5613	0.000421447	143553	?+	0.7172	NA	NA	NA
Cig-per-day	TP53	TP53.M3.0.001	17	7670664	-0.0064	0.0909	0.9442	0.0183213	112670	-+	0.990202	NA	NA	NA
Ever_smoker	TP53	TP53.M3.0.001	17	7670664	0.1336	0.0961	0.1644	0.00295725	579682	++	0.362847	1.14294	1.37982	1.37982
Former_smoker	TP53	TP53.M3.0.001	17	7670664	-0.2384	0.1839	0.1948	0.00242147	213907	--	0.386865	0.787887	1.1298	1.1298
Heavy_smoker	TP53	TP53.M3.0.001	17	7670664	0.1317	0.1346	0.3282	0.00390601	407727	++	0.504296	1.14077	1.48515	1.48515
Nicotine_dependence	TP53	TP53.M3.0.001	17	7670664	0.2604	0.1573	0.0978	0.00293042	509980	++	0.238427	1.29745	1.76598	1.76598
Age_started_smoking	TP53	TP53.M3.0.01	17	7669616	0.051	0.0877	0.5613	0.000421447	143553	?+	0.7172	NA	NA	NA
Cig-per-day	TP53	TP53.M3.0.01	17	7670664	-0.0064	0.0909	0.9442	0.0183213	112670	-+	0.990202	NA	NA	NA
Ever_smoker	TP53	TP53.M3.0.01	17	7670664	0.1336	0.0961	0.1644	0.00295725	579682	++	0.362847	1.14294	1.37982	1.37982
Former_smoker	TP53	TP53.M3.0.01	17	7670664	-0.2384	0.1839	0.1948	0.00242147	213907	--	0.386865	0.787887	1.1298	1.1298
Heavy_smoker	TP53	TP53.M3.0.01	17	7670664	0.1317	0.1346	0.3282	0.00390601	407727	++	0.504296	1.14077	1.48515	1.48515
Nicotine_dependence	TP53	TP53.M3.0.01	17	7670664	0.2604	0.1573	0.0978	0.00293042	509980	++	0.238427	1.29745	1.76598	1.76598
Age_started_smoking	TP53	TP53.M3.0.05	17	7669616	0.051	0.0877	0.5613	0.000421447	143553	?+	0.7172	NA	NA	NA
Cig-per-day	TP53	TP53.M3.0.05	17	7670664	-0.0064	0.0909	0.9442	0.0183213	112670	-+	0.990202	NA	NA	NA
Ever_smoker	TP53	TP53.M3.0.05	17	7670664	0.1336	0.0961	0.1644	0.00295725	579682	++	0.362847	1.14294	1.37982	1.37982
Former_smoker	TP53	TP53.M3.0.05	17	7670664	-0.2384	0.1839	0.1948	0.00242147	213907	--	0.386865	0.787887	1.1298	1.1298
Heavy_smoker	TP53	TP53.M3.0.05	17	7670664	0.1317	0.1346	0.3282	0.00390601	407727	++	0.504296	1.14077	1.48515	1.48515
Nicotine_dependence	TP53	TP53.M3.0.05	17	7670664	0.2604	0.1573	0.0978	0.00293042	509980	++	0.238427	1.29745	1.76598	1.76598
Age_started_smoking	TP53	TP53.M3.singleton	17	7669616	-0.0667	0.1586	0.6739	0.000128872	143553	?-	0.837882	NA	NA	NA
Cig-per-day	TP53	TP53.M3.singleton	17	7670664	0.1665	0.154	0.2798	0.00967372	112670	-+	0.47874	NA	NA	NA
Ever_smoker	TP53	TP53.M3.singleton	17	7670664	0.3378	0.2163	0.1183	0.000862053	579682	-+	0.282858	1.40186	2.14202	2.14202
Former_smoker	TP53	TP53.M3.singleton	17	7670664	-0.5338	0.3183	0.09357	0.000948316	213907	--	0.237426	0.586373	1.09425	1.09425
Heavy_smoker	TP53	TP53.M3.singleton	17	7670664	0.6195	0.2909	0.0332	0.00172018	407727	++	0.0991583	1.858	3.28598	3.28598
Nicotine_dependence	TP53	TP53.M3.singleton	17	7670664	0.3418	0.3243	0.2919	0.000903033	509980	++	0.490445	1.40748	2.65761	2.65761

[truncated: 8 more sheets: Supplementary Table 10, 11. Classic loci sumstats, Supplementary Table 12, Supplementary Table 13, Supplementary Table 14, Supplementary Table 15, Supplementary Table 16, Supplementary Table 17]
